# Supplementary material for: Face mask ownership/utilisation and COVID-19 vaccine hesitancy amongst patients recovering from COVID-19 in Cameroon: A cross-sectional study
Source: PLoS One. 2023 Jan 20;18(1):e0280269. doi: 10.1371/journal.pone.0280269 (PMC9858007; doi:10.1371/journal.pone.0280269)
Supplement: S1 Data — (XLSX) [file pone.0280269.s005.xlsx]

## Sheet: Sheet 1
Residential Region	A/Health Area	B/Quarter	Weight (Kg)	Height (m)	1. Age	2. Sex (Female = 1, Male =2)	3. Marital status (S =1, M=2)	4. Education (Primary = 1, Secondary =2, Tertiary = 3)	5. Occupation	6. Number of sleeping rooms in your household	7a. Persons between 0-59 years SHLN	7b. People ≥ 60 SHLN	8. Previously OP	9. Which of these do you suffer from?	High BP	Diabetes	Gastritis	Hepatitis/Liver disease	10. Number of facemasks used per week	11. Source(s) of Facemasks	A gift from a relationship	Purchased from the shop/Pharmacy	From the office/Workplace	Self-made/Tailor	12a. Persons between 0-59 years having Facemasks	12b. People ≥ 60 having FMs	13. How do you put on (wear) the mask	Below my chin	To cover the mouth, so as to breath with my nose	To cover the nose, so as to breath with my mouth	To cover both mouth and nose	To cover nose, mouth, and chin	To cover the nose, so as to breath with my mouth	To cover nose, mouth, and chin, such that I can breath	14. Facemask use frequency in the last week	15. Reason(s) for irregularly using Facemask	I put it on, only in the presence of security forces	I use them regularly	I wear face mask whenever I am going outdoors	It gives heat	It is boring and uncomfortable	It is hard to be consistent in wearing face masks	It's not needed when working	16. Facemask changing frequency per day	17. What do you do with the mask(s) after use?	18. COVID19 household prevention methods	Have chlorinated water at the door	Keep house surroundings clean	Regular hand washing
SW	Kumba	Confidence Street	55.5	1.55	50	2	2	3	Civil servant	1	2	0	1	Gastritis	0	0	1	0	7	From the office, Pharmacy	0	1	1	0	1	0	To cover nose, mouth, and chin	0	0	0	0	1	0	0	7	Hard to be consistent in wearing face masks	0	0	0	0	0	1	0	3. One/day	Discard	Regular hand washing, Keep house surroundings clean	0	1	1
CE	Yaoundé	Nsimeyong	59	1.6	42	1	1	2	Skilled worker	1	1	0	1	None of these	0	0	0	0	6	Self-made/Tailor	0	0	0	1	1	0	To cover nose, mouth, and chin, such that I can breath	0	0	0	0	0	0	1	7	I wear face mask whenever I am going outdoors	0	0	1	0	0	0	0	3. One/day	Wash and re-use	Regular hand washing, We don’t welcome visitors	0	0	1
NW	Bambui	Macha 2	69	1.68	45	1	2	1	Business/Private sector	2	1	0	0	Hepatitis/Liver disease	0	0	0	1	3	A gift from a relationship	1	0	0	0	1	0	Below my chin	1	0	0	0	0	0	0	2	Hard to be consistent in wearing face masks	0	0	0	0	0	1	0	3. One/day	Wash and re-use	Regular hand washing, Have chlorinated water at the door	1	0	1
CE	Yaoundé	Cite verte	83	1.72	53	2	2	3	Civil servant	1	1	2	1	None of these	0	0	0	0	7	From the office, Pharmacy	0	1	1	0	0	1	To cover the nose, so as to breath with my mouth	0	0	0	0	0	1	0	1	Hard to be consistent in wearing face masks	0	0	0	0	0	1	0	3. One/day	Discard	Regular hand washing	0	0	1
SW	Buea	Buea	55.5	1.55	53	2	2	3	Medical personnel	1	1	1	1	None of these	0	0	0	0	7	From the office, Pharmacy	0	1	1	0	1	1	To cover nose, mouth, and chin	0	0	0	0	1	0	0	3	It is boring and uncomfortable	0	0	0	0	1	0	0	4. Don’t change them	Wash and re-use	I have no Corona Prevention Method	0	0	0
SW	Buea	Great Soppo	59	1.6	29	1	1	3	Business/Private sector	1	2	0	0	None of these	0	0	0	0	6	Self-made/Tailor	0	0	0	1	2	0	To cover nose, mouth, and chin, such that I can breath	0	0	0	0	0	0	1	2	I wear face mask whenever I am going outdoors	0	0	1	0	0	0	0	3. One/day	Wash and re-use	Regular hand washing, Keep house surroundings clean	0	1	1
SW	Muea	Dibanda	97	1.6	35	1	1	3	Medical personnel	2	1	0	0	Hepatitis/Liver disease	0	0	0	1	9	Self-made/Tailor, From the office, Pharmacy	0	1	1	1	1	0	To cover nose, mouth, and chin, such that I can breath	0	0	0	0	0	0	1	6	I wear face mask whenever I am going outdoors	0	0	1	0	0	0	0	4. Don’t change them	Wash and re-use	Regular hand washing, I stay alone	0	0	1
NW	Bambui	Four corners	69	1.68	28	2	1	3	Medical personnel	1	1	0	0	None of these	0	0	0	0	3	A gift from a relationship	1	0	0	0	1	0	Below my chin	1	0	0	0	0	0	0	6	It is boring and uncomfortable	0	0	0	0	1	0	0	1. Three hourly	Discard	Regular hand washing, Have chlorinated water at the door, We don’t welcome visitors, Keep house surroundings clean	1	1	1
NW	Bamenda	Metta quarters	83	1.72	28	2	1	3	Unemployed	2	5	2	0	None of these	0	0	0	0	5	From the office	0	0	1	0	3	2	To cover nose, mouth, and chin, such that I can breath	0	0	0	0	0	0	1	7	I wear face mask whenever I am going outdoors	0	0	1	0	0	0	0	4. Don’t change them	Wash and re-use	Regular hand washing, Keep house surroundings clean	0	1	1
SW	Kumba	Metta quarters	65	1.64	39	1	1	3	Medical personnel	4	4	0	0	Gastritis	0	0	1	0	2	A gift from a relationship	1	0	0	0	4	0	To cover both mouth and nose	0	0	0	1	0	0	0	7	Hard to be consistent in wearing face masks	0	0	0	0	0	1	0	2. Six hourly	Discard	Regular hand washing, Keep house surroundings clean	0	1	1
SW	Kumba	Metta quarters	105	1.64	43	1	1	3	Banker	2	2	2	1	None of these	0	0	0	0	3	Self-made/Tailor	0	0	0	1	3	1	To cover nose, mouth, and chin, such that I can breath	0	0	0	0	0	0	1	2	I wear face mask whenever I am going outdoors	0	0	1	0	0	0	0	2. Six hourly	Discard	Have chlorinated water at the door	1	0	0
OU	Dschang	Tchouale	56	1.6	39	1	1	3	Business/Private sector	2	1	0	0	Gastritis	0	0	1	0	4	A gift from a relationship, Bought	1	1	0	0	1	0	To cover nose, mouth, and chin, such that I can breath	0	0	0	0	0	0	1	0	Hard to be consistent in wearing face masks	0	0	0	0	0	1	0	4. Don’t change them	Wash and re-use	Keep house surroundings clean, I have no Corona Prevention Method	0	1	0
SW	Mutengene	Quarter 14	75	1.6	48	2	2	3	Business/Private sector	2	4	2	0	None of these	0	0	0	0	7	Bought from the shop	0	1	0	0	4	2	To cover nose, mouth, and chin, such that I can breath	0	0	0	0	0	0	1	7		0	0	0	0	0	0	0	3. One/day	Discard	Regular hand washing, We practice social distancing, Alcohol base hand rub	0	0	1
SW	Buea	Bonalyonga	78	1.6	56	2	2	2	Business/Private sector	4	4	1	1	None of these	0	0	0	0	5	Bought from the shop	0	1	0	0	4	1	Below my chin	1	0	0	0	0	0	0	3	I wear face mask whenever I am going outdoors	0	0	1	0	0	0	0	3. One/day	Discard	Regular hand washing, Keep house surroundings clean	0	1	1
NW	Bamenda	Atuakom	82	1.67	32	1	1	3	Medical personnel	1	2	1	0	None of these	0	0	0	0	8	From the office, Pharmacy, I buy	0	1	1	0	2	1	Below my chin	1	0	0	0	0	0	0	2	Hard to be consistent in wearing face masks	0	0	0	0	0	1	0	3. One/day	Wash and re-use	Regular hand washing, Have chlorinated water at the door	1	0	1
NW	Shisong	Shisong	65	1.65	33	1	1	2	Medical personnel	2	2	0	1	Gastritis	0	0	1	0	7	From the office	0	0	1	0	1	0	To cover the nose, so as to breath with my mouth	0	0	0	0	0	1	0	1	Hard to be consistent in wearing face masks	0	0	0	0	0	1	0	3. One/day	Discard	Regular hand washing	0	0	1
SW	Mutengene	Tiko Road	85	1.65	28	1	2	3	Medical personnel	2	2	0	0	None of these	0	0	0	0	1	Self-made/Tailor, Others (Specify):	0	0	0	1	2	0	To cover nose, mouth, and chin	0	0	0	0	1	0	0	3	It is boring and uncomfortable	0	0	0	0	1	0	0	4. Don’t change them	Wash and re-use	I have no Corona Prevention Method	0	0	0
SW	Mutengene	Tiko Road	91	1.68	46	2	2	3	Medical personnel	3	3	0	0	Backache	1	0	0	0	4	Others (Specify):, From a vendor	0	1	0	0	3	0	To cover nose, mouth, and chin, such that I can breath	0	0	0	0	0	0	1	3	It is boring and uncomfortable	0	0	0	0	1	0	0	3. One/day	Wash and re-use	Regular hand washing, Have chlorinated water at the door, We practice social distancing	1	0	1
SW	Kumba	Buea Road	83	1.7	62	1	1	2	Unemployed	3	3	2	0	Diabetes	0	1	0	0	4	A gift from a relationship, Pharmacy	1	1	0	0	3	2	Below my chin, To cover the mouth, so as to breath with my nose	1	1	0	0	0	0	0	7	I wear face mask whenever I am going outdoors	0	0	1	0	0	0	0	2. Six hourly	Discard	Regular hand washing, Have chlorinated water at the door, Keep house surroundings clean, We practice social distancing	1	1	1
SW	Kumba	Church street	65	1.7	47	2	2	1	Skilled worker	3	2	1	0	None of these	0	0	0	0	3	A gift from a relationship	1	0	0	0	2	1	To cover both mouth and nose	0	0	0	1	0	0	0	4	It is boring and uncomfortable	0	0	0	0	1	0	0	3. One/day	Wash and re-use	Regular hand washing	0	0	1
SW	Great Soppo Buea	Great Soppo	85	1.68	46	1	1	3	Medical personnel	1	1	0	0	High BP/Hypertension	1	0	0	0	11	From the office, Pharmacy	0	1	1	0	1	0	To cover nose, mouth, and chin, such that I can breath	0	0	0	0	0	0	1	7	I use them regularly	0	1	0	0	0	0	0	1. Three hourly	Discard	Regular hand washing, Keep house surroundings clean, We practice social distancing	0	1	1
SW	Buea	Bokwango	98	1.7	41	1	2	3	Civil servant	3	5	0	0	High BP/Hypertension, Gastritis	1	0	1	0	7	A gift from a relationship, From the office, Pharmacy	1	1	1	0	5	0	To cover both mouth and nose, To cover nose, mouth, and chin, such that I can breath	0	0	1	1	0	0	0	7	Hard to be consistent in wearing face masks	0	0	0	0	0	1	0	1. Three hourly	Discard	Regular hand washing, Have chlorinated water at the door, Keep house surroundings clean, We practice social distancing	1	1	1
NW	Kumbo East	Mvem SHISONG	74	1.62	49	2	2	2	Business/Private sector	3	5	0	0	High BP/Hypertension	1	0	0	0	3	A gift from a relationship, Pharmacy	1	1	0	0	5	0	Below my chin, To cover the nose, so as to breath with my mouth	1	0	1	0	0	0	0	3	It is boring and uncomfortable	0	0	0	0	1	0	0	3. One/day	Wash and re-use	Regular hand washing, Have chlorinated water at the door, We practice social distancing	1	0	1
CE	Ekorezock	Ferme clariten	61	1.56	31	2	2	3	Medical personnel	3	4	2	0	None of these	0	0	0	0	14	A gift from a relationship, From the office, Pharmacy	1	1	1	0	4	2	To cover both mouth and nose, To cover nose, mouth, and chin, such that I can breath	0	0	1	1	0	0	0	7	I wear face mask whenever I am going outdoors	0	0	1	0	0	0	0	2. Six hourly	Discard	Regular hand washing, Have chlorinated water at the door, Keep house surroundings clean, We practice social distancing	1	1	1
SW	Limbe	Mile 1	65	1.54	41	1	1	3	Medical personnel	5	6	1	1	Gastritis	0	0	1	0	3	A gift from a relationship	1	0	0	0	5	1	To cover nose, mouth, and chin, such that I can breath	0	0	0	0	0	0	1	4	It is boring and uncomfortable	0	0	0	0	1	0	0	3. One/day	Wash and re-use	Regular hand washing	0	0	1
SW	Kumba	Buea Road	70	1.7	50	2	2	3	Student	4	6	0	0	None of these	0	0	0	0	7	Pharmacy	0	1	0	0	5	0	To cover both mouth and nose	0	0	0	1	0	0	0	7	It is boring and uncomfortable	0	0	0	0	1	0	0	3. One/day	Wash and re-use	Regular hand washing, We practice social distancing	0	0	1
NW	Nkwen	Mile 3 Nkwen	80	1.75	51	2	2	3	Business/Private sector	5	6	0	0	None of these	0	0	0	0	4	Others (Specify):, From a vendor	0	1	0	0	5	0	To cover the mouth, so as to breath with my nose, To cover both mouth and nose, To cover nose, mouth, and chin, such that I can breath	0	1	0	1	0	0	0	5	It gives heat, Hard to be consistent in wearing face masks, It is boring and uncomfortable	0	0	0	1	1	1	0	3. One/day	Discard	Regular hand washing	0	0	1
LT	Bonassama	Bonaberi	57	1.63	39	2	2	3	Medical personnel	1	2	0	0	Gastritis	0	0	1	0	1	From the office, Others (Specify):, Markets	0	1	1	0	1	0	Below my chin, To cover both mouth and nose, To cover nose, mouth, and chin, such that I can breath	1	0	0	1	0	0	1	5	Hard to be consistent in wearing face masks, When entering crowded places	0	0	1	0	0	1	0	4. Don’t change them	Wash and re-use	I have no Corona Prevention Method	0	0	0
NW	Santa	Santa	79	1.7	30	2	2	3	Medical personnel	1	2	0	0	Gastritis	0	0	1	0	3	Self-made/Tailor, From the office, Pharmacy	0	1	1	1	1	0	To cover both mouth and nose	0	0	0	1	0	0	0	3	I wear face mask whenever I am going outdoors	0	0	1	0	0	0	0	3. One/day	Discard	Regular hand washing	0	0	1
NW	Kumbo East	Nshahsj	87	1.7	35	2	1	2	Business/Private sector	1	1	0	0	Hepatitis/Liver disease	0	0	0	1	4	Pharmacy, Friends	1	1	0	0	1	0	To cover the nose, so as to breath with my mouth	0	0	0	0	0	1	0	5	It gives heat, It is boring and uncomfortable	0	0	0	1	1	0	0	4. Don’t change them	Wash and re-use	Regular hand washing	0	0	1
NW	Kumbo East	Shisong	85	1.8	38	2	1	3	Medical personnel	2	1	0	0	None of these	0	0	0	0	5	From the office, Pharmacy	0	1	1	0	1	0	To cover both mouth and nose, To cover nose, mouth, and chin, such that I can breath	0	0	1	1	0	0	0	5	It is boring and uncomfortable	0	0	0	0	1	0	0	4. Don’t change them	Discard	Regular hand washing	0	0	1
NW	Kumbo East	Shisong	76	1.7	27	1	1	3	Medical personnel	1	1	0	0	Gastritis	0	0	1	0	5	From the office	0	0	1	0	1	0	To cover nose, mouth, and chin, such that I can breath	0	0	0	0	0	0	1	7	It gives heat, Hard to be consistent in wearing face masks	0	0	0	1	0	1	0	3. One/day	Discard	Regular hand washing, Keep house surroundings clean	0	1	1
NW	Kumbo East	Shisong	56	1.68	36	2	2	3	Medical personnel	1	2	0	0	None of these	0	0	0	0	0	I don’t have face mask	0	0	0	0	1	0	I don’t have one	0	0	0	0	0	0	0	0	I put it on, only in the presence of security forces	1	0	0	0	0	0	0	4. Don’t change them	Discard	I have no Corona Prevention Method	0	0	0
NW	Kumbo East	Shisong	87	1.72	28	1	1	3	Medical personnel	1	1	0	0	Gastritis	0	0	1	0	7	Self-made/Tailor, A gift from a relationship	1	0	0	1	1	0	To cover nose, mouth, and chin, such that I can breath	0	0	0	0	0	0	1	6	Hard to be consistent in wearing face masks, It is boring and uncomfortable	0	0	0	0	1	1	0	3. One/day	Discard	Regular hand washing, Keep house surroundings clean	0	1	1
NW	Kumbo East	Shisong	65	1.5	25	2	1	2	Student	5	2	2	0	Gastritis	0	0	1	0	4	Pharmacy	0	1	0	0	2	1	To cover both mouth and nose	0	0	0	1	0	0	0	4	It is boring and uncomfortable	0	0	0	0	1	0	0	3. One/day	Discard	Regular hand washing	0	0	1
NW	Kumbo East	Shisong	56	1.57	22	2	1	2	Student	1	4	0	0	None of these	0	0	0	0	4	Self-made/Tailor	0	0	0	1	3	0	To cover nose, mouth, and chin, such that I can breath	0	0	0	0	0	0	1	7	I wear face mask whenever I am going outdoors	0	0	1	0	0	0	0	3. One/day	Wash and re-use	Regular hand washing	0	0	1
LT	Logpom Douala	Bangos	55	1.6	23	1	1	3	Student	4	9	0	0	None of these	0	0	0	0	6	Self-made/Tailor	0	0	0	1	7	0	To cover both mouth and nose	0	0	0	1	0	0	0	5	Hard to be consistent in wearing face masks, I wear face mask whenever I am going outdoors	0	0	1	0	0	1	0	4. Don’t change them	Wash and re-use	Regular hand washing, Have chlorinated water at the door, Keep house surroundings clean, We practice social distancing	1	1	1
LT	Logbaba Douala		72	1.6	30	1	2	3	Medical personnel	1	3	1	0	None of these	0	0	0	0	5	Self-made/Tailor, A gift from a relationship, Pharmacy	1	1	0	1	1	0	To cover both mouth and nose, To cover nose, mouth, and chin, such that I can breath	0	0	1	1	0	0	0	7	I wear face mask whenever I am going outdoors	0	0	1	0	0	0	0	3. One/day	Wash and re-use	Regular hand washing, We practice social distancing	0	0	1
LT	Bonassama	Bonaberi	65	1.5	21	2	1	3	Medical personnel	1	1	0	0	Hepatitis/Liver disease	0	0	0	1	8	From the office, Pharmacy	0	1	1	0	1	0	To cover nose, mouth, and chin, such that I can breath	0	0	0	0	0	0	1	7	Hard to be consistent in wearing face masks	0	0	0	0	0	1	0	3. One/day	Discard	Regular hand washing	0	0	1
LT	Logpom Douala	Bangos	72	1.67	25	1	1	3	Student	1	1	2	0	None of these	0	0	0	0	3	A gift from a relationship, Others (Specify):	1	0	0	0	1	2	To cover nose, mouth, and chin, such that I can breath	0	0	0	0	0	0	1	2	Hard to be consistent in wearing face masks	0	0	0	0	0	1	0	3. One/day	Wash and re-use	Regular hand washing, We practice social distancing	0	0	1
LT	Logbaba Douala		69	1.67	37	2	2	3	Medical personnel	2	2	0	1	Gastritis	0	0	1	0	7	From the office, Pharmacy	0	1	1	0	2	0	To cover both mouth and nose, To cover nose, mouth, and chin, such that I can breath	0	0	1	1	0	0	0	7	I use them regularly	0	1	0	0	0	0	0	3. One/day	Discard	Regular hand washing, Keep house surroundings clean, We practice social distancing	0	1	1
NW	Kumbo East	Shisong	55	1.6	27	2	2	3	Medical personnel	2	2	0	1	Gastritis	0	0	1	0	7	From the office, Pharmacy	0	1	1	0	2	0	To cover both mouth and nose, To cover nose, mouth, and chin, such that I can breath	0	0	0	1	0	0	1	7	I use regularly	0	1	0	0	0	0	0	3. One/day	Discard	Regular hand washing, Keep house surroundings clean, We practice social distancing	0	1	1
OU	FO	FO	68	1.73	37	2	2	3	Medical personnel	2	3	0	0	High BP/Hypertension	1	0	0	0	10	Pharmacy	0	1	0	0	1	0	To cover nose, mouth, and chin, such that I can breath	0	0	0	0	0	0	1	7		0	0	0	0	0	0	0	3. One/day	Discard	Regular hand washing, Have chlorinated water at the door, Keep house surroundings clean	1	1	1
NW	Shisong	Shisong	74	1.7	26	2	1	3	Student	3	4	0	0	None of these	0	0	0	0	3	Self-made/Tailor, Others (Specify):, Bought from the market	0	1	0	1	4	0	To cover both mouth and nose	0	0	0	1	0	0	0	3	It gives heat, Hard to be consistent in wearing face masks, I wear face mask whenever I am going outdoors	0	0	1	1	0	1	0	3. One/day	Wash and re-use	Regular hand washing, Have chlorinated water at the door, We practice social distancing	1	0	1
NW	Shisong	Tiymenkhan	58	1.64	33	2	1	3	Medical personnel	2	1	0	0	None of these	0	0	0	0	7	From the office	0	0	1	0	1	0	To cover both mouth and nose	0	0	0	1	0	0	0	2	I wear face mask whenever I am going outdoors	0	0	1	0	0	0	0	3. One/day	Discard	Regular hand washing	0	0	1
CE	Melen	Biyemassi	90	1.7	52	2	2	3	Business/Private sector	2	4	0	0	Gastritis	0	0	1	0	3	A gift from a relationship	1	0	0	0	4	0	To cover both mouth and nose	0	0	0	1	0	0	0	1	Hard to be consistent in wearing face masks	0	0	0	0	0	1	0	3. One/day	Discard	Regular hand washing	0	0	1
NW	Shisong	Shisong	60	1.65	25	1	1	3	Student	1	1	0	0	None of these	0	0	0	0	2	Self-made/Tailor	0	0	0	1	1	0	To cover both mouth and nose	0	0	0	1	0	0	0	5	It is boring and uncomfortable	0	0	0	0	1	0	0	3. One/day	Wash and re-use	Regular hand washing	0	0	1
OU	FO	FO	99	1.75	38	2	1	3	Engineer	3	3	0	0	None of these	0	0	0	0	5	Others (Specify):	0	0	0	0	3	0	To cover nose, mouth, and chin, such that I can breath	0	0	0	0	0	0	1	6	I wear face mask whenever I am going outdoors	0	0	1	0	0	0	0	3. One/day	Discard	Regular hand washing, Keep house surroundings clean, We practice social distancing	0	1	1
CE	Yaoundé	Obili	75	1.66	37	2	2	3	Civil servant	1	2	0	0	None of these	0	0	0	0	2	From the office	0	0	1	0	2	0	To cover both mouth and nose	0	0	0	1	0	0	0	2	Hard to be consistent in wearing face masks	0	0	0	0	0	1	0	4. Don’t change them	Discard	Regular hand washing, Keep house surroundings clean	0	1	1
CE	Efoulan	Round point Damas	50	1.5	24	1	1	3	Student	2	4	0	0	Gastritis	0	0	1	0	7	Self-made/Tailor, A gift from a relationship	1	0	0	1	3	0	To cover nose, mouth, and chin, such that I can breath	0	0	0	0	0	0	1	7	It gives heat, It is boring and uncomfortable	0	0	0	1	1	0	0	3. One/day	Wash and re-use	Regular hand washing	0	0	1
OU	FO	FO	95	1.6	38	1	2	3	Medical personnel	2	4	0	1	None of these	0	0	0	0	21	Others (Specify):	0	0	0	0	2	0	To cover both mouth and nose	0	0	0	1	0	0	0	7	I wear face mask whenever I am going outdoors	0	0	1	0	0	0	0	1. Three hourly	Discard	Regular hand washing	0	0	1
OU	Ngaoundere Rural	onareve	73	1.67	34	2	1	3	Medical personnel	2	3	0	0	None of these	0	0	0	0	10	From the office	0	0	1	0	2	0	To cover nose, mouth, and chin, such that I can breath	0	0	0	0	0	0	1	6	Hard to be consistent in wearing face masks, I put on when am close to another person	0	0	1	0	0	1	0	2. Six hourly	Wash and re-use	Regular hand washing, We practice social distancing	0	0	1
OU	Centre urbain	Lonako	75	1.75	30	2	2	3	Medical personnel	2	8	0	0	None of these	0	0	0	0	3	From the office	0	0	1	0	2	0	To cover nose, mouth, and chin, such that I can breath	0	0	0	0	0	0	1	6	I wear face mask when am at work or in the midst of people	0	0	1	0	0	0	0	3. One/day	Wash and re-use	Regular hand washing	0	0	1
NW	Azire	Nitop 2	85	1.64	30	1	2	3	Medical personnel	2	5	0	0	Gastritis	0	0	1	0	7	From the office	0	0	1	0	5	0	To cover nose, mouth, and chin, such that I can breath	0	0	0	0	0	0	1	7	I wear face mask whenever I am going outdoors	0	0	1	0	0	0	0	3. One/day	Discard	Regular hand washing, Have chlorinated water at the door, Keep house surroundings clean, We practice social distancing	1	1	1
CE	Emana Bilik Yaoundé	Emana Yaoundé	80	1.62	35	1	2	3	Medical personnel	1	5	0	0	Gastritis	0	0	1	0	4	Others (Specify):	0	0	0	0	3	0	To cover the mouth, so as to breath with my nose	0	1	0	0	0	0	0	4	Hard to be consistent in wearing face masks	0	0	0	0	0	1	0	3. One/day	Wash and re-use	Regular hand washing, Keep house surroundings clean	0	1	1
SW	Buea	Bonaberi	63	1.6	32	1	1	3	Business/Private sector	3	6	2	0	None of these	0	0	0	0	5	Self-made/Tailor, A gift from a relationship	1	0	0	1	4	2	To cover the nose, so as to breath with my mouth, To cover nose, mouth, and chin, such that I can breath	0	0	1	0	0	0	1	5	I wear face mask whenever I am going outdoors, It is boring and uncomfortable	0	0	1	0	1	0	0	2. Six hourly	Wash and re-use	Regular hand washing, Keep house surroundings clean	0	1	1
SW	Kumba	Ntoko Street	56.5	1.55	51	2	2	3	Civil servant	1	2	0	1	Gastritis	0	0	1	0	7	From the office, Pharmacy	0	1	1	0	1	0	To cover nose, mouth, and chin	0	0	0	0	1	0	0	7	Hard to be consistent in wearing face masks	0	0	0	0	0	1	0	3. One/day	Discard	Regular hand washing, Keep house surroundings clean	0	1	1
CE	Yaoundé	Nsimeyong	60	1.6	43	1	1	2	Skilled worker	1	1	0	1	None of these	0	0	0	0	6	Self-made/Tailor	0	0	0	1	1	0	To cover nose, mouth, and chin, such that I can breath	0	0	0	0	0	0	1	7	I wear face mask whenever I am going outdoors	0	0	1	0	0	0	0	3. One/day	Wash and re-use	Regular hand washing, We don’t welcome visitors	0	0	1
LT	Douala	Makepe	98	1.7	53	1	2	2	Skilled worker	1	2	0	0	None of these	0	0	0	0	8	Self-made/Tailor, From the office, Pharmacy	0	1	1	1	1	0	To cover nose, mouth, and chin, such that I can breath	0	0	0	0	0	0	1	7	I wear face mask whenever I am going outdoors	0	0	1	0	0	0	0	2. Six hourly	Discard	Regular hand washing, Keep house surroundings clean, We practice social distancing	0	1	1
NW	Bambui	Macha 2	70	1.68	46	1	2	1	Business/Private sector	2	1	0	0	Hepatitis/Liver disease	0	0	0	1	3	A gift from a relationship	1	0	0	0	1	0	Below my chin	1	0	0	0	0	0	0	2	Hard to be consistent in wearing face masks	0	0	0	0	0	1	0	3. One/day	Wash and re-use	Regular hand washing, Have chlorinated water at the door	1	0	1
CE	Yaoundé	Cite verte	84	1.72	54	2	2	3	Civil servant	1	1	2	1	None of these	0	0	0	0	7	From the office, Pharmacy	0	1	1	0	0	1	To cover the nose, so as to breath with my mouth	0	0	0	0	0	1	0	1	Hard to be consistent in wearing face masks	0	0	0	0	0	1	0	3. One/day	Discard	Regular hand washing	0	0	1
SW	Buea	Buea	56.5	1.55	54	2	2	3	Medical personnel	1	1	1	1	None of these	0	0	0	0	7	From the office, Pharmacy	0	1	1	0	1	1	To cover nose, mouth, and chin	0	0	0	0	1	0	0	3	It is boring and uncomfortable	0	0	0	0	1	0	0	4. Don’t change them	Wash and re-use	I have no Corona Prevention Method	0	0	0
SW	Buea	Great Soppo	60	1.6	30	1	1	3	Business/Private sector	1	2	0	0	None of these	0	0	0	0	6	Self-made/Tailor	0	0	0	1	2	0	To cover nose, mouth, and chin, such that I can breath	0	0	0	0	0	0	1	2	I wear face mask whenever I am going outdoors	0	0	1	0	0	0	0	3. One/day	Wash and re-use	Regular hand washing, Keep house surroundings clean	0	1	1
SW	Muea	Dibanda	98	1.7	36	1	1	3	Medical personnel	2	1	0	0	Hepatitis/Liver disease	0	0	0	1	9	Self-made/Tailor, From the office, Pharmacy	0	1	1	1	1	0	To cover nose, mouth, and chin, such that I can breath	0	0	0	0	0	0	1	6	I wear face mask whenever I am going outdoors	0	0	1	0	0	0	0	4. Don’t change them	Wash and re-use	Regular hand washing, I stay alone	0	0	1
NW	Bambui	Four corners	70	1.68	29	2	1	3	Medical personnel	1	1	0	0	None of these	0	0	0	0	3	A gift from a relationship	1	0	0	0	1	0	Below my chin	1	0	0	0	0	0	0	6	It is boring and uncomfortable	0	0	0	0	1	0	0	1. Three hourly	Discard	Regular hand washing, Have chlorinated water at the door, We don’t welcome visitors, Keep house surroundings clean	1	1	1
NW	Bamenda	Metta quarters	84	1.72	29	2	1	3	Unemployed	2	5	2	0	None of these	0	0	0	0	5	From the office	0	0	1	0	3	2	To cover nose, mouth, and chin, such that I can breath	0	0	0	0	0	0	1	7	I wear face mask whenever I am going outdoors	0	0	1	0	0	0	0	4. Don’t change them	Wash and re-use	Regular hand washing, Keep house surroundings clean	0	1	1
SW	Kumba	Metta quarters	66	1.64	40	1	1	3	Medical personnel	4	4	0	0	Gastritis	0	0	1	0	2	A gift from a relationship	1	0	0	0	4	0	To cover both mouth and nose	0	0	0	1	0	0	0	7	Hard to be consistent in wearing face masks	0	0	0	0	0	1	0	2. Six hourly	Discard	Regular hand washing, Keep house surroundings clean	0	1	1
SW	Kumba	Metta quarters	106	1.64	44	1	1	3	Banker	2	2	2	1	None of these	0	0	0	0	3	Self-made/Tailor	0	0	0	1	3	1	To cover nose, mouth, and chin, such that I can breath	0	0	0	0	0	0	1	2	I wear face mask whenever I am going outdoors	0	0	1	0	0	0	0	2. Six hourly	Discard	Have chlorinated water at the door	1	0	0
OU	Dschang	Tchouale	57	1.6	40	1	1	3	Business/Private sector	2	1	0	0	Gastritis	0	0	1	0	4	A gift from a relationship, Bought	1	1	0	0	1	0	To cover nose, mouth, and chin, such that I can breath	0	0	0	0	0	0	1	0	Hard to be consistent in wearing face masks	0	0	0	0	0	1	0	4. Don’t change them	Wash and re-use	Keep house surroundings clean, I have no Corona Prevention Method	0	1	0
SW	Mutengene	Quarter 14	76	1.6	49	2	2	3	Business/Private sector	2	4	2	0	None of these	0	0	0	0	7	Bought from the shop	0	1	0	0	4	2	To cover nose, mouth, and chin, such that I can breath	0	0	0	0	0	0	1	7		0	0	0	0	0	0	0	3. One/day	Discard	Regular hand washing, We practice social distancing, Alcohol base hand rub	0	0	1
SW	Buea	Bonalyonga	79	1.6	57	2	2	2	Business/Private sector	4	4	1	1	None of these	0	0	0	0	5	Bought from the shop	0	1	0	0	4	1	Below my chin	1	0	0	0	0	0	0	3	I wear face mask whenever I am going outdoors	0	0	1	0	0	0	0	3. One/day	Discard	Regular hand washing, Keep house surroundings clean	0	1	1
NW	Bamenda	Atuakom	83	1.67	33	1	1	3	Medical personnel	1	2	1	0	None of these	0	0	0	0	8	From the office, Pharmacy, I buy	0	1	1	0	2	1	To cover nose, mouth, and chin, such that I can breath	0	0	0	0	0	0	1	3	It's not needed when working	0	0	0	0	0	0	1	4. Don’t change them	Wash and re-use	Regular hand washing	0	0	1
NW	Shisong	Shisong	66	1.65	34	1	1	2	Medical personnel	2	2	0	1	Gastritis	0	0	1	0	7	From the office	0	0	1	0	1	0	To cover nose, mouth, and chin, such that I can breath	0	0	0	0	0	0	1	7	I use them regularly	0	1	0	0	0	0	0	1. Three hourly	Discard	Regular hand washing, Keep house surroundings clean, We practice social distancing	0	1	1
SW	Mutengene	Tiko Road	86	1.65	29	1	2	3	Medical personnel	2	2	0	0	None of these	0	0	0	0	1	Self-made/Tailor, Others (Specify):	0	0	0	1	2	0	To cover both mouth and nose	0	0	0	1	0	0	0	7	Hard to be consistent in wearing face masks	0	0	0	0	0	1	0	1. Three hourly	Discard	Regular hand washing, Have chlorinated water at the door, Keep house surroundings clean, We practice social distancing	1	1	1
SW	Mutengene	Tiko Road	92	1.68	47	2	2	3	Medical personnel	3	3	0	0	Backache	1	0	0	0	4	Others (Specify):, From a vendor	0	1	0	0	3	0	To cover nose, mouth, and chin, such that I can breath	0	0	0	0	0	0	1	3	It is boring and uncomfortable	0	0	0	0	1	0	0	3. One/day	Wash and re-use	Regular hand washing, Have chlorinated water at the door, We practice social distancing	1	0	1
SW	Kumba	Buea Road	84	1.7	63	2	1	2	Unemployed	3	3	2	0	Diabetes	0	1	0	0	4	A gift from a relationship, Pharmacy	1	1	0	0	3	2	Below my chin, To cover the mouth, so as to breath with my nose	1	1	0	0	0	0	0	7	I wear face mask whenever I am going outdoors	0	0	1	0	0	0	0	2. Six hourly	Discard	Regular hand washing, Have chlorinated water at the door, Keep house surroundings clean, We practice social distancing	1	1	1
SW	Kumba	Church street	66	1.7	48	2	2	1	Skilled worker	3	2	1	0	None of these	0	0	0	0	3	A gift from a relationship	1	0	0	0	2	1	To cover both mouth and nose	0	0	0	1	0	0	0	4	It is boring and uncomfortable	0	0	0	0	1	0	0	3. One/day	Wash and re-use	Regular hand washing	0	0	1
SW	Great Soppo Buea	Great Soppo	86	1.68	47	1	1	3	Medical personnel	1	1	0	0	High BP/Hypertension	1	0	0	0	11	From the office, Pharmacy	0	1	1	0	1	0	To cover nose, mouth, and chin, such that I can breath	0	0	0	0	0	0	1	7	I use them regularly	0	1	0	0	0	0	0	1. Three hourly	Discard	Regular hand washing, Keep house surroundings clean, We practice social distancing	0	1	1
SW	Buea	Bokwango	99	1.7	42	1	2	3	Civil servant	3	5	0	0	High BP/Hypertension, Gastritis	1	0	1	0	7	A gift from a relationship, From the office, Pharmacy	1	1	1	0	5	0	To cover both mouth and nose, To cover nose, mouth, and chin, such that I can breath	0	0	1	1	0	0	0	7	Hard to be consistent in wearing face masks	0	0	0	0	0	1	0	1. Three hourly	Discard	Regular hand washing, Have chlorinated water at the door, Keep house surroundings clean, We practice social distancing	1	1	1
NW	Kumbo East	Mvem SHISONG	75	1.62	50	2	2	2	Business/Private sector	3	5	0	0	High BP/Hypertension	1	0	0	0	3	A gift from a relationship, Pharmacy	1	1	0	0	5	0	Below my chin, To cover the nose, so as to breath with my mouth	1	0	1	0	0	0	0	3	It is boring and uncomfortable	0	0	0	0	1	0	0	3. One/day	Wash and re-use	Regular hand washing, Have chlorinated water at the door, We practice social distancing	1	0	1
CE	Ekorezock	Ferme clariten	62	1.56	32	2	2	3	Medical personnel	3	4	2	0	None of these	0	0	0	0	14	A gift from a relationship, From the office, Pharmacy	1	1	1	0	4	2	To cover both mouth and nose, To cover nose, mouth, and chin, such that I can breath	0	0	1	1	0	0	0	7	I wear face mask whenever I am going outdoors	0	0	1	0	0	0	0	2. Six hourly	Discard	Regular hand washing, Have chlorinated water at the door, Keep house surroundings clean, We practice social distancing	1	1	1
SW	Limbe	Mile 1	66	1.54	42	1	1	3	Medical personnel	5	6	1	1	Gastritis	0	0	1	0	3	A gift from a relationship	1	0	0	0	5	1	To cover nose, mouth, and chin, such that I can breath	0	0	0	0	0	0	1	4	It is boring and uncomfortable	0	0	0	0	1	0	0	3. One/day	Wash and re-use	Regular hand washing	0	0	1
SW	Kumba	Buea Road	71	1.7	51	2	2	3	Student	4	6	0	0	None of these	0	0	0	0	7	Pharmacy	0	1	0	0	5	0	To cover both mouth and nose	0	0	0	1	0	0	0	7	It is boring and uncomfortable	0	0	0	0	1	0	0	3. One/day	Wash and re-use	Regular hand washing, We practice social distancing	0	0	1
NW	Nkwen	Mile 3 Nkwen	81	1.75	52	2	2	3	Business/Private sector	5	6	0	0	None of these	0	0	0	0	4	Others (Specify):, From a vendor	0	1	0	0	5	0	To cover the mouth, so as to breath with my nose, To cover both mouth and nose, To cover nose, mouth, and chin, such that I can breath	0	1	0	1	0	0	0	5	It gives heat, Hard to be consistent in wearing face masks, It is boring and uncomfortable	0	0	0	1	1	1	0	3. One/day	Discard	Regular hand washing	0	0	1
LT	Bonassama	Bonaberi	58	1.63	40	2	2	3	Medical personnel	1	2	0	0	Gastritis	0	0	1	0	1	From the office, Others (Specify):, Markets	0	1	1	0	1	0	Below my chin, To cover both mouth and nose, To cover nose, mouth, and chin, such that I can breath	1	0	0	1	0	0	1	5	Hard to be consistent in wearing face masks, When entering crowded places	0	0	1	0	0	1	0	4. Don’t change them	Wash and re-use	I have no Corona Prevention Method	0	0	0
NW	Santa	Santa	80	1.7	31	2	2	3	Business/Private sector	1	2	0	0	Gastritis	0	0	1	0	3	Self-made/Tailor, From the office, Pharmacy	0	1	1	1	1	0	To cover both mouth and nose	0	0	0	1	0	0	0	3	I wear face mask whenever I am going outdoors	0	0	1	0	0	0	0	3. One/day	Discard	Regular hand washing	0	0	1
NW	Kumbo East	Nshahsj	88	1.7	36	2	1	2	Business/Private sector	1	1	0	0	Hepatitis/Liver disease	0	0	0	1	4	Pharmacy, Friends	1	1	0	0	1	0	To cover the nose, so as to breath with my mouth	0	0	0	0	0	1	0	5	It gives heat, It is boring and uncomfortable	0	0	0	1	1	0	0	4. Don’t change them	Wash and re-use	Regular hand washing	0	0	1
NW	Kumbo East	Shisong	86	1.8	39	2	1	3	Medical personnel	2	1	0	0	None of these	0	0	0	0	5	From the office, Pharmacy	0	1	1	0	1	0	To cover both mouth and nose, To cover nose, mouth, and chin, such that I can breath	0	0	1	1	0	0	0	5	It is boring and uncomfortable	0	0	0	0	1	0	0	4. Don’t change them	Discard	Regular hand washing	0	0	1
NW	Kumbo East	Shisong	77	1.7	26	1	1	3	Medical personnel	1	1	0	0	Gastritis	0	0	1	0	5	From the office	0	0	1	0	1	0	To cover nose, mouth, and chin, such that I can breath	0	0	0	0	0	0	1	7	It gives heat, Hard to be consistent in wearing face masks	0	0	0	1	0	1	0	3. One/day	Discard	Regular hand washing, Keep house surroundings clean	0	1	1
NW	Kumbo East	Shisong	57	1.68	35	2	2	3	Medical personnel	1	2	0	0	None of these	0	0	0	0	0	I don’t have face mask	0	0	0	0	1	0	I don’t have one	0	0	0	0	0	0	0	0	I put it on, only in the presence of security forces	1	0	0	0	0	0	0	4. Don’t change them	Discard	I have no Corona Prevention Method	0	0	0
NW	Kumbo East	Shisong	88	1.72	27	1	1	3	Medical personnel	1	1	0	0	Gastritis	0	0	1	0	7	Self-made/Tailor, A gift from a relationship	1	0	0	1	1	0	To cover nose, mouth, and chin, such that I can breath	0	0	0	0	0	0	1	6	Hard to be consistent in wearing face masks, It is boring and uncomfortable	0	0	0	0	1	1	0	3. One/day	Discard	Regular hand washing, Keep house surroundings clean	0	1	1
NW	Kumbo East	Shisong	66	1.5	24	2	1	2	Student	5	2	2	0	Gastritis	0	0	1	0	4	Pharmacy	0	1	0	0	2	1	To cover both mouth and nose	0	0	0	1	0	0	0	4	It is boring and uncomfortable	0	0	0	0	1	0	0	3. One/day	Discard	Regular hand washing	0	0	1
NW	Kumbo East	Shisong	57	1.57	21	2	1	2	Student	1	4	0	0	None of these	0	0	0	0	4	Self-made/Tailor	0	0	0	1	3	0	To cover nose, mouth, and chin, such that I can breath	0	0	0	0	0	0	1	7	I wear face mask whenever I am going outdoors	0	0	1	0	0	0	0	3. One/day	Wash and re-use	Regular hand washing	0	0	1
LT	Logpom Douala	Bangos	56	1.6	22	1	1	3	Student	4	9	0	0	None of these	0	0	0	0	6	Self-made/Tailor	0	0	0	1	7	0	To cover both mouth and nose	0	0	0	1	0	0	0	5	Hard to be consistent in wearing face masks, I wear face mask whenever I am going outdoors	0	0	1	0	0	1	0	4. Don’t change them	Wash and re-use	Regular hand washing, Have chlorinated water at the door, Keep house surroundings clean, We practice social distancing	1	1	1
LT	Logbaba Douala		73	1.6	29	1	2	3	Medical personnel	1	3	1	0	None of these	0	0	0	0	5	Self-made/Tailor, A gift from a relationship, Pharmacy	1	1	0	1	1	0	To cover both mouth and nose, To cover nose, mouth, and chin, such that I can breath	0	0	1	1	0	0	0	7	I wear face mask whenever I am going outdoors	0	0	1	0	0	0	0	3. One/day	Wash and re-use	Regular hand washing, We practice social distancing	0	0	1
LT	Bonassama	Bonaberi	67	1.5	20	2	1	3	Medical personnel	1	1	0	0	Hepatitis/Liver disease	0	0	0	1	8	From the office, Pharmacy	0	1	1	0	1	0	To cover nose, mouth, and chin, such that I can breath	0	0	0	0	0	0	1	7	Hard to be consistent in wearing face masks	0	0	0	0	0	1	0	3. One/day	Discard	Regular hand washing	0	0	1
LT	Logpom Douala	Bangos	73	1.67	24	1	1	3	Student	1	1	2	0	None of these	0	0	0	0	3	A gift from a relationship, Others (Specify):	1	0	0	0	1	2	To cover nose, mouth, and chin, such that I can breath	0	0	0	0	0	0	1	2	Hard to be consistent in wearing face masks	0	0	0	0	0	1	0	3. One/day	Wash and re-use	Regular hand washing, We practice social distancing	0	0	1
LT	Logbaba Douala		70	1.67	36	2	2	3	Medical personnel	2	2	0	1	Gastritis	0	0	1	0	7	From the office, Pharmacy	0	1	1	0	2	0	To cover both mouth and nose, To cover nose, mouth, and chin, such that I can breath	0	0	1	1	0	0	0	7	I use them regularly	0	1	0	0	0	0	0	3. One/day	Discard	Regular hand washing, Keep house surroundings clean, We practice social distancing	0	1	1
NW	Kumbo East	Shisong	56	1.6	26	2	2	3	Medical personnel	2	2	0	1	Gastritis	0	0	1	0	7	From the office, Pharmacy	0	1	1	0	2	0	To cover both mouth and nose, To cover nose, mouth, and chin, such that I can breath	0	0	0	1	0	0	1	7	I use regularly	0	1	0	0	0	0	0	3. One/day	Discard	Regular hand washing, Keep house surroundings clean, We practice social distancing	0	1	1
OU	FO	FO	69	1.73	36	2	2	3	Medical personnel	2	3	0	0	High BP/Hypertension	1	0	0	0	10	Pharmacy	0	1	0	0	1	0	To cover nose, mouth, and chin, such that I can breath	0	0	0	0	0	0	1	7		0	0	0	0	0	0	0	3. One/day	Discard	Regular hand washing, Have chlorinated water at the door, Keep house surroundings clean	1	1	1
NW	Shisong	Shisong	75	1.7	25	2	1	3	Student	3	4	0	0	None of these	0	0	0	0	3	Self-made/Tailor, Others (Specify):, Bought from the market	0	1	0	1	4	0	To cover both mouth and nose	0	0	0	1	0	0	0	3	It gives heat, Hard to be consistent in wearing face masks, I wear face mask whenever I am going outdoors	0	0	1	1	0	1	0	3. One/day	Wash and re-use	Regular hand washing, Have chlorinated water at the door, We practice social distancing	1	0	1
NW	Shisong	Tiymenkhan	59	1.64	32	2	1	3	Medical personnel	2	1	0	0	None of these	0	0	0	0	7	From the office	0	0	1	0	1	0	To cover both mouth and nose	0	0	0	1	0	0	0	2	I wear face mask whenever I am going outdoors	0	0	1	0	0	0	0	3. One/day	Discard	Regular hand washing	0	0	1
CE	Melen	Biyemassi	91	1.7	51	2	2	3	Business/Private sector	2	4	0	0	Gastritis	0	0	1	0	3	A gift from a relationship	1	0	0	0	4	0	To cover both mouth and nose	0	0	0	1	0	0	0	1	Hard to be consistent in wearing face masks	0	0	0	0	0	1	0	3. One/day	Discard	Regular hand washing	0	0	1
NW	Shisong	Shisong	61	1.65	24	1	1	3	Student	1	1	0	0	None of these	0	0	0	0	2	Self-made/Tailor	0	0	0	1	1	0	To cover both mouth and nose	0	0	0	1	0	0	0	5	It is boring and uncomfortable	0	0	0	0	1	0	0	3. One/day	Wash and re-use	Regular hand washing	0	0	1
OU	FO	FO	100	1.75	35	2	1	3	Engineer	3	3	0	0	None of these	0	0	0	0	5	Others (Specify):	0	0	0	0	3	0	To cover nose, mouth, and chin, such that I can breath	0	0	0	0	0	0	1	6	I wear face mask whenever I am going outdoors	0	0	1	0	0	0	0	3. One/day	Discard	Regular hand washing, Keep house surroundings clean, We practice social distancing	0	1	1
CE	Yaoundé	Obili	76	1.66	36	2	2	3	Civil servant	1	2	0	0	None of these	0	0	0	0	2	From the office	0	0	1	0	2	0	To cover both mouth and nose	0	0	0	1	0	0	0	2	Hard to be consistent in wearing face masks	0	0	0	0	0	1	0	4. Don’t change them	Discard	Regular hand washing, Keep house surroundings clean	0	1	1
CE	Yaoundé	Round point Damas	51	1.5	23	1	1	3	Student	2	4	0	0	Gastritis	0	0	1	0	7	Self-made/Tailor, A gift from a relationship	1	0	0	1	3	0	To cover nose, mouth, and chin, such that I can breath	0	0	0	0	0	0	1	7	It gives heat, It is boring and uncomfortable	0	0	0	1	1	0	0	3. One/day	Wash and re-use	Regular hand washing	0	0	1
OU	FO	FO	96	1.6	37	1	2	3	Medical personnel	2	4	0	1	None of these	0	0	0	0	21	Others (Specify):	0	0	0	0	2	0	To cover both mouth and nose	0	0	0	1	0	0	0	7	I wear face mask whenever I am going outdoors	0	0	1	0	0	0	0	1. Three hourly	Discard	Regular hand washing	0	0	1
OU	Ngaoundere Rural	Onareve	74	1.67	33	2	1	3	Medical personnel	2	3	0	0	None of these	0	0	0	0	10	From the office	0	0	1	0	2	0	To cover nose, mouth, and chin, such that I can breath	0	0	0	0	0	0	1	6	Hard to be consistent in wearing face masks, I put on when am close to another person	0	0	1	0	0	1	0	2. Six hourly	Wash and re-use	Regular hand washing, We practice social distancing	0	0	1
OU	Centre urbain	Lonako	76	1.75	29	2	2	3	Medical personnel	2	8	0	0	None of these	0	0	0	0	3	From the office	0	0	1	0	2	0	To cover nose, mouth, and chin, such that I can breath	0	0	0	0	0	0	1	6	I wear face mask when am at work or in the midst of people	0	0	1	0	0	0	0	3. One/day	Wash and re-use	Regular hand washing	0	0	1
NW	Azire	Nitop 2	86	1.64	29	1	2	3	Medical personnel	2	5	0	0	Gastritis	0	0	1	0	7	From the office	0	0	1	0	5	0	To cover nose, mouth, and chin, such that I can breath	0	0	0	0	0	0	1	7	I wear face mask whenever I am going outdoors	0	0	1	0	0	0	0	3. One/day	Discard	Regular hand washing, Have chlorinated water at the door, Keep house surroundings clean, We practice social distancing	1	1	1
CE	Emana Bilik Yaoundé	Emana Yaoundé	81	1.62	34	1	2	3	Medical personnel	1	5	0	0	Gastritis	0	0	1	0	4	Others (Specify):	0	0	0	0	3	0	To cover the mouth, so as to breath with my nose	0	1	0	0	0	0	0	4	Hard to be consistent in wearing face masks	0	0	0	0	0	1	0	3. One/day	Wash and re-use	Regular hand washing, Keep house surroundings clean	0	1	1
SW	Buea	Bonaberi	64	1.6	31	1	1	3	Business/Private sector	3	6	2	0	None of these	0	0	0	0	5	Self-made/Tailor, A gift from a relationship	1	0	0	1	4	2	To cover the nose, so as to breath with my mouth, To cover nose, mouth, and chin, such that I can breath	0	0	1	0	0	0	1	5	I wear face mask whenever I am going outdoors, It is boring and uncomfortable	0	0	1	0	1	0	0	2. Six hourly	Wash and re-use	Regular hand washing, Keep house surroundings clean	0	1	1
SW	Kumba	Confidence Street	63	1.6	38	1	1	2	Business/Private sector	1	2	0	1	None of these	0	0	1	0	7	Self-made/Tailor, A gift from a relationship	0	1	1	0	1	0	To cover nose, mouth, and chin	0	0	0	0	1	0	0	7	Hard to be consistent in wearing face masks	0	0	0	0	0	1	0	3. One/day	Discard	Regular hand washing, Keep house surroundings clean	0	1	1
CE	Yaoundé	Nsimeyong	59	1.6	42	2	1	2	Skilled worker	1	1	0	1	None of these	0	0	0	0	6	Self-made/Tailor	0	0	0	1	1	0	To cover nose, mouth, and chin, such that I can breath	0	0	0	0	0	0	1	7	I wear face mask whenever I am going outdoors	0	0	1	0	0	0	0	3. One/day	Wash and re-use	Regular hand washing, We don’t welcome visitors	0	0	1
CE	Yaoundé	Cite verte	83	1.72	53	1	2	3	Civil servant	1	1	2	1	Backache	1	0	0	0	4	Others (Specify):, From a vendor	0	1	0	0	3	0	To cover nose, mouth, and chin, such that I can breath	0	0	0	0	0	0	1	3	It is boring and uncomfortable	0	0	0	0	1	0	0	3. One/day	Wash and re-use	Regular hand washing, Have chlorinated water at the door, We practice social distancing	1	0	1
OU	Dschang	Tchouale	56	1.6	39	2	1	3	Business/Private sector	2	1	0	0	Backache	1	0	0	0	4	Others (Specify):, From a vendor	0	1	0	0	3	0	To cover nose, mouth, and chin, such that I can breath	0	0	0	0	0	0	1	3	It is boring and uncomfortable	0	0	0	0	1	0	0	3. One/day	Wash and re-use	Regular hand washing, Have chlorinated water at the door, We practice social distancing	1	0	1
CE	Ekorezock	Ferme clariten	61	1.56	31	1	2	3	Medical personnel	3	6	2	0	Backache	1	0	0	0	4	Others (Specify):, From a vendor	0	1	0	0	3	0	To cover nose, mouth, and chin, such that I can breath	0	0	0	0	0	0	1	3	It is boring and uncomfortable	0	0	0	0	1	0	0	3. One/day	Wash and re-use	Regular hand washing, Have chlorinated water at the door, We practice social distancing	1	0	1
LT	Bonassama	Bonaberi	57	1.63	39	1	2	3	Medical personnel	1	2	0	0	Gastritis	0	0	1	0	1	From the office, Others (Specify):, Markets	0	1	1	0	1	0	Below my chin, To cover both mouth and nose, To cover nose, mouth, and chin, such that I can breath	1	0	0	1	0	0	1	5	Hard to be consistent in wearing face masks, When entering crowded places	0	0	1	0	0	1	0	4. Don’t change them	Wash and re-use	I have no Corona Prevention Method	0	0	0
LT	Logpom Douala	Bangos	55	1.6	23	2	1	3	Student	4	9	0	0	None of these	0	0	0	0	6	Self-made/Tailor	0	0	0	1	7	0	To cover both mouth and nose	0	0	0	1	0	0	0	5	Hard to be consistent in wearing face masks, I wear face mask whenever I am going outdoors	0	0	1	0	0	1	0	4. Don’t change them	Wash and re-use	Regular hand washing, Have chlorinated water at the door, Keep house surroundings clean, We practice social distancing	1	1	1
LT	Logbaba Douala		72	1.6	30	2	2	3	Medical personnel	1	3	1	0	Backache	1	0	0	0	4	Others (Specify):, From a vendor	0	1	0	0	3	0	To cover nose, mouth, and chin, such that I can breath	0	0	0	0	0	0	1	3	It is boring and uncomfortable	0	0	0	0	1	0	0	3. One/day	Wash and re-use	Regular hand washing, Have chlorinated water at the door, We practice social distancing	1	0	1
LT	Bonassama	Bonaberi	65	1.5	21	1	2	3	Medical personnel	1	1	0	0	Backache	1	0	0	0	4	Others (Specify):, From a vendor	0	1	0	0	3	0	To cover nose, mouth, and chin, such that I can breath	0	0	0	0	0	0	1	3	It is boring and uncomfortable	0	0	0	0	1	0	0	3. One/day	Wash and re-use	Regular hand washing, Have chlorinated water at the door, We practice social distancing	1	0	1
LT	Logpom Douala	Bangos	72	1.67	25	2	1	3	Student	1	1	2	0	Backache	1	0	0	0	4	Others (Specify):, From a vendor	0	1	0	0	3	0	To cover nose, mouth, and chin, such that I can breath	0	0	0	0	0	0	1	3	It is boring and uncomfortable	0	0	0	0	1	0	0	3. One/day	Wash and re-use	Regular hand washing, Have chlorinated water at the door, We practice social distancing	1	0	1
LT	Logbaba Douala		69	1.67	37	1	2	3	Medical personnel	2	2	0	1	Backache	1	0	0	0	4	Others (Specify):, From a vendor	0	1	0	0	3	0	To cover nose, mouth, and chin, such that I can breath	0	0	0	0	0	0	1	3	It is boring and uncomfortable	0	0	0	0	1	0	0	3. One/day	Wash and re-use	Regular hand washing, Have chlorinated water at the door, We practice social distancing	1	0	1
OU	Bafoussam	TAMJA	68	1.73	37	1	2	3	Medical personnel	2	3	0	0	High BP/Hypertension	1	0	0	0	10	Pharmacy	0	1	0	0	1	0	To cover nose, mouth, and chin, such that I can breath	0	0	0	0	0	0	1	7		0	0	0	0	0	0	0	3. One/day	Discard	Regular hand washing, Have chlorinated water at the door, Keep house surroundings clean	1	1	1
CE	Melen	Biyemassi	90	1.7	52	1	2	3	Business/Private sector	2	4	0	0	Hepatitis/Liver disease	0	0	0	1	4	Pharmacy, Friends	1	1	0	0	1	0	To cover the nose, so as to breath with my mouth	0	0	0	0	0	1	0	5	It gives heat, It is boring and uncomfortable	0	0	0	1	1	0	0	4. Don’t change them	Wash and re-use	Regular hand washing	0	0	1
OU	Bafoussam	TAMJA	99	1.6	38	1	2	3	Engineer	3	3	0	0	Hepatitis/Liver disease	0	0	0	1	8	From the office, Pharmacy	0	1	1	0	1	0	To cover nose, mouth, and chin, such that I can breath	0	0	0	0	0	0	1	7	Hard to be consistent in wearing face masks	0	0	0	0	0	1	0	3. One/day	Discard	Regular hand washing	0	0	1
CE	Yaoundé	Obili	75	1.66	37	1	2	3	Civil servant	1	2	0	0	Hepatitis/Liver disease	0	0	0	1	3	A gift from a relationship	1	0	0	0	1	0	Below my chin	1	0	0	0	0	0	0	2	Hard to be consistent in wearing face masks	0	0	0	0	0	1	0	3. One/day	Wash and re-use	Regular hand washing, Have chlorinated water at the door	1	0	1
CE	Efoulan	Round point Damas	50	1.5	24	2	1	3	Student	2	4	0	0	Hepatitis/Liver disease	0	0	0	1	9	Self-made/Tailor, From the office, Pharmacy	0	1	1	1	1	0	To cover nose, mouth, and chin, such that I can breath	0	0	0	0	0	0	1	6	I wear face mask whenever I am going outdoors	0	0	1	0	0	0	0	4. Don’t change them	Wash and re-use	Regular hand washing, I stay alone	0	0	1
OU	Bafoussam	TAMJA	95	1.6	38	2	2	3	Medical personnel	2	4	0	1	Hepatitis/Liver disease	0	0	0	1	4	Pharmacy, Friends	1	1	0	0	1	0	To cover the nose, so as to breath with my mouth	0	0	0	0	0	1	0	5	It gives heat, It is boring and uncomfortable	0	0	0	1	1	0	0	4. Don’t change them	Wash and re-use	Regular hand washing	0	0	1
OU	Bafoussam	TAMJA	73	1.67	34	1	2	3	Medical personnel	2	3	0	0	Hepatitis/Liver disease	0	0	0	1	8	From the office, Pharmacy	0	1	1	0	1	0	To cover nose, mouth, and chin, such that I can breath	0	0	0	0	0	0	1	7	Hard to be consistent in wearing face masks	0	0	0	0	0	1	0	3. One/day	Discard	Regular hand washing	0	0	1
OU	Bafoussam	TAMJA	75	1.75	30	1	2	3	Medical personnel	2	8	0	0	Hepatitis/Liver disease	0	0	0	1	8	From the office, Pharmacy	0	1	1	0	1	0	To cover nose, mouth, and chin, such that I can breath	0	0	0	0	0	0	1	7	Hard to be consistent in wearing face masks	0	0	0	0	0	1	0	3. One/day	Discard	Regular hand washing	0	0	1
LT	Douala	Carrifour Deido plague	90	1.71	27	2	1	3	Student	3	1	1	0	Hepatitis/Liver disease	0	0	0	1	8	From the office, Pharmacy	0	1	1	0	1	0	To cover nose, mouth, and chin, such that I can breath	0	0	0	0	0	0	1	7	Hard to be consistent in wearing face masks	0	0	0	0	0	1	0	3. One/day	Discard	Regular hand washing	0	0	1
CE	Emana Bilik Yaoundé	Emana Yaoundé	80	1.62	35	2	2	3	Medical personnel	1	5	0	0	Hepatitis/Liver disease	0	0	0	1	8	From the office, Pharmacy	0	1	1	0	1	0	To cover nose, mouth, and chin, such that I can breath	0	0	0	0	0	0	1	7	Hard to be consistent in wearing face masks	0	0	0	0	0	1	0	3. One/day	Discard	Regular hand washing	0	0	1
CE	Yaoundé	Nsimeyong	60	1.6	43	2	1	2	Skilled worker	1	1	0	1	Hepatitis/Liver disease	0	0	0	1	8	From the office, Pharmacy	0	1	1	0	1	0	To cover nose, mouth, and chin, such that I can breath	0	0	0	0	0	0	1	7	Hard to be consistent in wearing face masks	0	0	0	0	0	1	0	3. One/day	Discard	Regular hand washing	0	0	1
LT	Douala	Makepe	98	1.7	53	2	2	2	Skilled worker	1	2	0	0	Hepatitis/Liver disease	0	0	0	1	3	A gift from a relationship	1	0	0	0	1	0	Below my chin	1	0	0	0	0	0	0	2	Hard to be consistent in wearing face masks	0	0	0	0	0	1	0	3. One/day	Wash and re-use	Regular hand washing, Have chlorinated water at the door	1	0	1
CE	Yaoundé	Cite verte	84	1.72	54	1	2	3	Civil servant	1	1	2	1	Hepatitis/Liver disease	0	0	0	1	9	Self-made/Tailor, From the office, Pharmacy	0	1	1	1	1	0	To cover nose, mouth, and chin, such that I can breath	0	0	0	0	0	0	1	6	I wear face mask whenever I am going outdoors	0	0	1	0	0	0	0	4. Don’t change them	Wash and re-use	Regular hand washing, I stay alone	0	0	1
OU	Dschang	Tchouale	57	1.6	40	2	2	3	Business/Private sector	2	1	0	0	Hepatitis/Liver disease	0	0	0	1	4	Pharmacy, Friends	1	1	0	0	1	0	To cover the nose, so as to breath with my mouth	0	0	0	0	0	1	0	5	It gives heat, It is boring and uncomfortable	0	0	0	1	1	0	0	4. Don’t change them	Wash and re-use	Regular hand washing	0	0	1
CE	Ekorezock	Ferme clariten	62	1.56	32	1	2	3	Medical personnel	3	4	2	0	Hepatitis/Liver disease	0	0	0	1	8	From the office, Pharmacy	0	1	1	0	1	0	To cover nose, mouth, and chin, such that I can breath	0	0	0	0	0	0	1	7	Hard to be consistent in wearing face masks	0	0	0	0	0	1	0	3. One/day	Discard	Regular hand washing	0	0	1
LT	Bonassama	Bonaberi	58	1.63	40	1	2	3	Medical personnel	1	2	0	0	Hepatitis/Liver disease	0	0	0	1	3	A gift from a relationship	1	0	0	0	1	0	Below my chin	1	0	0	0	0	0	0	2	Hard to be consistent in wearing face masks	0	0	0	0	0	1	0	3. One/day	Wash and re-use	Regular hand washing, Have chlorinated water at the door	1	0	1
LT	Logpom Douala	Bangos	56	1.6	22	2	1	3	Student	4	9	0	0	Hepatitis/Liver disease	0	0	0	1	9	Self-made/Tailor, From the office, Pharmacy	0	1	1	1	1	0	To cover nose, mouth, and chin, such that I can breath	0	0	0	0	0	0	1	6	I wear face mask whenever I am going outdoors	0	0	1	0	0	0	0	4. Don’t change them	Wash and re-use	Regular hand washing, I stay alone	0	0	1
LT	Logbaba Douala		73	1.6	29	2	2	3	Medical personnel	1	3	1	0	Diabetes	0	1	0	0	4	A gift from a relationship, Pharmacy	1	1	0	0	3	2	Below my chin, To cover the mouth, so as to breath with my nose	1	1	0	0	0	0	0	7	I wear face mask whenever I am going outdoors	0	0	1	0	0	0	0	2. Six hourly	Discard	Regular hand washing, Have chlorinated water at the door, Keep house surroundings clean, We practice social distancing	1	1	1
LT	Bonassama	Bonaberi	66	1.5	20	1	2	3	Medical personnel	1	1	0	0	Diabetes	0	1	0	0	4	A gift from a relationship, Pharmacy	1	1	0	0	3	2	Below my chin, To cover the mouth, so as to breath with my nose	1	1	0	0	0	0	0	7	I wear face mask whenever I am going outdoors	0	0	1	0	0	0	0	2. Six hourly	Discard	Regular hand washing, Have chlorinated water at the door, Keep house surroundings clean, We practice social distancing	1	1	1
LT	Logpom Douala	Bangos	73	1.67	24	2	1	3	Student	1	1	2	0	Diabetes	0	1	0	0	4	A gift from a relationship, Pharmacy	1	1	0	0	3	2	Below my chin, To cover the mouth, so as to breath with my nose	1	1	0	0	0	0	0	7	I wear face mask whenever I am going outdoors	0	0	1	0	0	0	0	2. Six hourly	Discard	Regular hand washing, Have chlorinated water at the door, Keep house surroundings clean, We practice social distancing	1	1	1
LT	Logbaba Douala		70	1.67	36	1	2	3	Medical personnel	2	2	0	1	Gastritis	0	0	1	0	7	Self-made/Tailor, A gift from a relationship	1	0	0	1	3	0	To cover nose, mouth, and chin, such that I can breath	0	0	0	0	0	0	1	7	It gives heat, It is boring and uncomfortable	0	0	0	1	1	0	0	3. One/day	Wash and re-use	Regular hand washing	0	0	1
OU	Bafoussam	TAMJA	69	1.73	36	1	2	3	Medical personnel	2	3	0	0	Gastritis	0	0	1	0	5	Pharmacy	0	1	0	0	1	1	To cover nose, mouth, and chin, such that I can breath	0	0	0	0	0	0	1	3	Hard to be consistent in wearing face masks	0	0	0	0	0	1	0	3. One/day	Discard	Regular hand washing	0	0	1
CE	Melen	Biyemassi	91	1.7	51	1	2	3	Business/Private sector	2	4	0	0	Diabetes	0	1	0	0	4	A gift from a relationship, Pharmacy	1	1	0	0	3	2	Below my chin, To cover the mouth, so as to breath with my nose	1	1	0	0	0	0	0	7	I wear face mask whenever I am going outdoors	0	0	1	0	0	0	0	2. Six hourly	Discard	Regular hand washing, Have chlorinated water at the door, Keep house surroundings clean, We practice social distancing	1	1	1
OU	Bafoussam	TAMJA	91	1.75	37	1	2	3	Engineer	3	3	0	0	Diabetes	0	1	0	0	4	A gift from a relationship, Pharmacy	1	1	0	0	3	2	Below my chin, To cover the mouth, so as to breath with my nose	1	1	0	0	0	0	0	7	I wear face mask whenever I am going outdoors	0	0	1	0	0	0	0	2. Six hourly	Discard	Regular hand washing, Have chlorinated water at the door, Keep house surroundings clean, We practice social distancing	1	1	1
CE	Yaoundé	Obili	76	1.66	36	1	2	3	Civil servant	1	2	0	0	Diabetes	0	1	0	0	4	A gift from a relationship, Pharmacy	1	1	0	0	3	2	Below my chin, To cover the mouth, so as to breath with my nose	1	1	0	0	0	0	0	7	I wear face mask whenever I am going outdoors	0	0	1	0	0	0	0	2. Six hourly	Discard	Regular hand washing, Have chlorinated water at the door, Keep house surroundings clean, We practice social distancing	1	1	1
CE	Yaoundé	Round point Damas	51	1.5	23	2	1	3	Student	2	4	0	0	Diabetes	0	1	0	0	4	A gift from a relationship, Pharmacy	1	1	0	0	3	2	Below my chin, To cover the mouth, so as to breath with my nose	1	1	0	0	0	0	0	7	I wear face mask whenever I am going outdoors	0	0	1	0	0	0	0	2. Six hourly	Discard	Regular hand washing, Have chlorinated water at the door, Keep house surroundings clean, We practice social distancing	1	1	1
OU	Bafoussam	TAMJA	96	1.6	37	2	2	3	Medical personnel	2	4	0	1	Gastritis	0	0	1	0	4	A gift from a relationship, Bought	1	1	0	0	1	0	To cover nose, mouth, and chin, such that I can breath	0	0	0	0	0	0	1	0	Hard to be consistent in wearing face masks	0	0	0	0	0	1	0	4. Don’t change them	Wash and re-use	Keep house surroundings clean, I have no Corona Prevention Method	0	1	0
OU	Bafoussam	TAMJA	74	1.67	33	1	2	3	Medical personnel	2	3	0	0	Gastritis	0	0	1	0	7	From the office	0	0	1	0	1	0	To cover nose, mouth, and chin, such that I can breath	0	0	0	0	0	0	1	7	I use them regularly	0	1	0	0	0	0	0	1. Three hourly	Discard	Regular hand washing, Keep house surroundings clean, We practice social distancing	0	1	1
OU	Bafoussam	TAMJA	76	1.75	29	1	2	3	Medical personnel	2	8	0	0	Gastritis	0	0	1	0	3	A gift from a relationship	1	0	0	0	5	1	To cover nose, mouth, and chin, such that I can breath	0	0	0	0	0	0	1	4	It is boring and uncomfortable	0	0	0	0	1	0	0	3. One/day	Wash and re-use	Regular hand washing	0	0	1
LT	Douala	Carrifour Deido plague	91	1.71	26	2	1	3	Student	3	1	1	0	Hepatitis/Liver disease	0	0	0	1	4	Pharmacy, Friends	1	1	0	0	1	0	To cover the nose, so as to breath with my mouth	0	0	0	0	0	1	0	5	It gives heat, It is boring and uncomfortable	0	0	0	1	1	0	0	4. Don’t change them	Wash and re-use	Regular hand washing	0	0	1
CE	Emana Bilik Yaoundé	Emana Yaoundé	81	1.62	34	2	2	3	Medical personnel	1	5	0	0	Hepatitis/Liver disease	0	0	0	1	8	From the office, Pharmacy	0	1	1	0	1	0	To cover nose, mouth, and chin, such that I can breath	0	0	0	0	0	0	1	7	Hard to be consistent in wearing face masks	0	0	0	0	0	1	0	3. One/day	Discard	Regular hand washing	0	0	1
CE	Yaoundé	Obili	58	1.6	28	2	1	2	Skilled worker	1	1	0	1	Hepatitis/Liver disease	0	0	0	1	3	A gift from a relationship	1	0	0	0	1	0	Below my chin	1	0	0	0	0	0	0	2	Hard to be consistent in wearing face masks	0	0	0	0	0	1	0	3. One/day	Wash and re-use	Regular hand washing, Have chlorinated water at the door	1	0	1
CE	Yaoundé	Emana	82	1.72	30	1	2	3	Civil servant	1	1	2	1	Hepatitis/Liver disease	0	0	0	1	9	Self-made/Tailor, From the office, Pharmacy	0	1	1	1	1	0	To cover nose, mouth, and chin, such that I can breath	0	0	0	0	0	0	1	6	I wear face mask whenever I am going outdoors	0	0	1	0	0	0	0	4. Don’t change them	Wash and re-use	Regular hand washing, I stay alone	0	0	1
CE	Yaoundé	Briqueterie	74	1.66	33	1	2	3	Civil servant	1	2	0	0	Hepatitis/Liver disease	0	0	0	1	4	Pharmacy, Friends	1	1	0	0	1	0	To cover the nose, so as to breath with my mouth	0	0	0	0	0	1	0	5	It gives heat, It is boring and uncomfortable	0	0	0	1	1	0	0	4. Don’t change them	Wash and re-use	Regular hand washing	0	0	1
CE	Yaoundé	Nkolbisson	59	1.6	30	2	1	2	Skilled worker	1	1	0	1	Hepatitis/Liver disease	0	0	0	1	8	From the office, Pharmacy	0	1	1	0	1	0	To cover nose, mouth, and chin, such that I can breath	0	0	0	0	0	0	1	7	Hard to be consistent in wearing face masks	0	0	0	0	0	1	0	3. One/day	Discard	Regular hand washing	0	0	1
CE	Yaoundé	Messasi	83	1.72	38	1	2	3	Civil servant	1	1	2	1	Hepatitis/Liver disease	0	0	0	1	8	From the office, Pharmacy	0	1	1	0	1	0	To cover nose, mouth, and chin, such that I can breath	0	0	0	0	0	0	1	7	Hard to be consistent in wearing face masks	0	0	0	0	0	1	0	3. One/day	Discard	Regular hand washing	0	0	1
CE	Yaoundé	Bonas	75	1.66	30	1	2	3	Civil servant	1	2	0	0	Hepatitis/Liver disease	0	0	0	1	8	From the office, Pharmacy	0	1	1	0	1	0	To cover nose, mouth, and chin, such that I can breath	0	0	0	0	0	0	1	7	Hard to be consistent in wearing face masks	0	0	0	0	0	1	0	3. One/day	Discard	Regular hand washing	0	0	1
CE	Yaoundé	Biyem-Assi	50	1.6	40	2	1	3	Student	2	4	0	0	Hepatitis/Liver disease	0	0	0	1	11	From the office, Pharmacy	0	1	1	0	1	0	To cover nose, mouth, and chin, such that I can breath	0	0	0	0	0	0	1	7	Hard to be consistent in wearing face masks	0	0	0	0	0	1	0	3. One/day	Discard	Regular hand washing	0	0	1
LT	Douala	NDOGPASSI	55.5	1.55	30	2	2	1	Business/Private sector	2	3	0	0	Hepatitis/Liver disease	0	0	0	1	11	From the office, Pharmacy	0	1	1	0	1	0	To cover nose, mouth, and chin, such that I can breath	0	0	0	0	0	0	1	7	Hard to be consistent in wearing face masks	0	0	0	0	0	1	0	3. One/day	Discard	Regular hand washing	0	0	1
CE	Yaoundé	OBILI	59	1.6	28	2	2	1	Unskilled	2	2	1	0	Hepatitis/Liver disease	0	0	0	1	3	A gift from a relationship	1	0	0	0	1	0	Below my chin	1	0	0	0	0	0	0	2	Hard to be consistent in wearing face masks	0	0	0	0	0	1	0	3. One/day	Wash and re-use	Regular hand washing, Have chlorinated water at the door	1	0	1
LT	Douala	DJELENG 1	69	1.68	29	1	2	1	Unskilled	2	2	1	0	Hepatitis/Liver disease	0	0	0	1	4	Pharmacy, Friends	1	1	0	0	1	0	To cover the nose, so as to breath with my mouth	0	0	0	0	0	1	0	5	It gives heat, It is boring and uncomfortable	0	0	0	1	1	0	0	4. Don’t change them	Wash and re-use	Regular hand washing	0	0	1
LT	Douala	NDOGPASSI	83	1.72	30	1	2	1	Business/Private sector	2	3	0	0	Hepatitis/Liver disease	0	0	0	1	11	From the office, Pharmacy	0	1	1	0	1	0	To cover nose, mouth, and chin, such that I can breath	0	0	0	0	0	0	1	7	Hard to be consistent in wearing face masks	0	0	0	0	0	1	0	3. One/day	Discard	Regular hand washing	0	0	1
LT	Douala	NDOKOTI	55.5	1.55	25	2	1	1	Unemployed	2	3	1	0	Hepatitis/Liver disease	0	0	0	1	3	A gift from a relationship	1	0	0	0	1	0	Below my chin	1	0	0	0	0	0	0	2	Hard to be consistent in wearing face masks	0	0	0	0	0	1	0	3. One/day	Wash and re-use	Regular hand washing, Have chlorinated water at the door	1	0	1
LT	Douala	CAMI	59	1.6	30	2	1	1	Business/Private sector	2	3	1	0	Hepatitis/Liver disease	0	0	0	1	9	Self-made/Tailor, From the office, Pharmacy	0	1	1	1	1	0	To cover nose, mouth, and chin, such that I can breath	0	0	0	0	0	0	1	6	I wear face mask whenever I am going outdoors	0	0	1	0	0	0	0	4. Don’t change them	Wash and re-use	Regular hand washing, I stay alone	0	0	1
LT	Douala	NYALLA	69	1.68	30	1	1	2	Accountant	1	1	0	0	Diabetes	0	1	0	0	4	A gift from a relationship, Pharmacy	1	1	0	0	3	2	Below my chin, To cover the mouth, so as to breath with my nose	1	1	0	0	0	0	0	7	I wear face mask whenever I am going outdoors	0	0	1	0	0	0	0	2. Six hourly	Discard	Regular hand washing, Have chlorinated water at the door, Keep house surroundings clean, We practice social distancing	1	1	1
LT	Douala	NYALLA	83	1.72	30	2	1	1	Unemployed	2	3	1	0	Gastritis	0	0	1	0	3	Self-made/Tailor, From the office, Pharmacy	0	1	1	1	1	0	To cover both mouth and nose	0	0	0	1	0	0	0	3	I wear face mask whenever I am going outdoors	0	0	1	0	0	0	0	3. One/day	Discard	Regular hand washing	0	0	1
LT	Douala	NDOGPASSI	65	1.64	21	2	1	2	Student	1	2	0	0	Diabetes	0	1	0	0	4	A gift from a relationship, Pharmacy	1	1	0	0	3	2	Below my chin, To cover the mouth, so as to breath with my nose	1	1	0	0	0	0	0	7	I wear face mask whenever I am going outdoors	0	0	1	0	0	0	0	2. Six hourly	Discard	Regular hand washing, Have chlorinated water at the door, Keep house surroundings clean, We practice social distancing	1	1	1
CE	Yaoundé	EMANA	105	1.64	30	2	1	2	Accountant	3	4	2	0	Diabetes	0	1	0	0	4	A gift from a relationship, Pharmacy	1	1	0	0	3	2	Below my chin, To cover the mouth, so as to breath with my nose	1	1	0	0	0	0	0	7	I wear face mask whenever I am going outdoors	0	0	1	0	0	0	0	2. Six hourly	Discard	Regular hand washing, Have chlorinated water at the door, Keep house surroundings clean, We practice social distancing	1	1	1
CE	Yaoundé	BRIQUETERIE	56	1.6	30	1	2	1	Unemployed	2	3	1	0	Diabetes	0	1	0	0	4	A gift from a relationship, Pharmacy	1	1	0	0	3	2	Below my chin, To cover the mouth, so as to breath with my nose	1	1	0	0	0	0	0	7	I wear face mask whenever I am going outdoors	0	0	1	0	0	0	0	2. Six hourly	Discard	Regular hand washing, Have chlorinated water at the door, Keep house surroundings clean, We practice social distancing	1	1	1
CE	Yaoundé	NKOLBISSON	75	1.6	30	1	2	1	Unemployed	2	3	1	0	Diabetes	0	1	0	0	4	A gift from a relationship, Pharmacy	1	1	0	0	3	2	Below my chin, To cover the mouth, so as to breath with my nose	1	1	0	0	0	0	0	7	I wear face mask whenever I am going outdoors	0	0	1	0	0	0	0	2. Six hourly	Discard	Regular hand washing, Have chlorinated water at the door, Keep house surroundings clean, We practice social distancing	1	1	1
CE	Yaoundé	MESSASI	78	1.6	30	2	1	3	Skilled worker	2	3	0	0	Diabetes	0	1	0	0	4	A gift from a relationship, Pharmacy	1	1	0	0	3	2	Below my chin, To cover the mouth, so as to breath with my nose	1	1	0	0	0	0	0	7	I wear face mask whenever I am going outdoors	0	0	1	0	0	0	0	2. Six hourly	Discard	Regular hand washing, Have chlorinated water at the door, Keep house surroundings clean, We practice social distancing	1	1	1
CE	Yaoundé	BONAS	82	1.67	30	2	1	3	Student	2	1	0	0	Diabetes	0	1	0	0	4	A gift from a relationship, Pharmacy	1	1	0	0	3	2	Below my chin, To cover the mouth, so as to breath with my nose	1	1	0	0	0	0	0	7	I wear face mask whenever I am going outdoors	0	0	1	0	0	0	0	2. Six hourly	Discard	Regular hand washing, Have chlorinated water at the door, Keep house surroundings clean, We practice social distancing	1	1	1
CE	Yaoundé	BIYEM-ASSI	65	1.65	30	2	1	3	Skilled worker	2	3	0	0	Diabetes	0	1	0	0	4	A gift from a relationship, Pharmacy	1	1	0	0	3	2	Below my chin, To cover the mouth, so as to breath with my nose	1	1	0	0	0	0	0	7	I wear face mask whenever I am going outdoors	0	0	1	0	0	0	0	2. Six hourly	Discard	Regular hand washing, Have chlorinated water at the door, Keep house surroundings clean, We practice social distancing	1	1	1
LT	Douala	DIBAMBA	85	1.65	25	1	1	2	Accountant	1	2	0	0	Gastritis	0	0	1	0	7	From the office	0	0	1	0	5	0	To cover nose, mouth, and chin, such that I can breath	0	0	0	0	0	0	1	7	I wear face mask whenever I am going outdoors	0	0	1	0	0	0	0	3. One/day	Discard	Regular hand washing, Have chlorinated water at the door, Keep house surroundings clean, We practice social distancing	1	1	1
LT	Douala	BILONGUE	91	1.68	24	2	2	2	Student	1	2	0	0	Gastritis	0	0	1	0	5	Pharmacy	0	1	0	0	1	1	To cover nose, mouth, and chin, such that I can breath	0	0	0	0	0	0	1	3	Hard to be consistent in wearing face masks	0	0	0	0	0	1	0	3. One/day	Discard	Regular hand washing	0	0	1
LT	Douala	DJELENG 5	83	1.7	30	1	2	1	Unemployed	2	3	1	0	Gastritis	0	0	1	0	4	Others (Specify):	0	0	0	0	3	0	To cover the mouth, so as to breath with my nose	0	1	0	0	0	0	0	4	Hard to be consistent in wearing face masks	0	0	0	0	0	1	0	3. One/day	Wash and re-use	Regular hand washing, Keep house surroundings clean	0	1	1
LT	Douala	NYLON	65	1.7	30	2	1	2	Accountant	2	4	2	0	Gastritis	0	0	1	0	4	A gift from a relationship, Bought	1	1	0	0	1	0	To cover nose, mouth, and chin, such that I can breath	0	0	0	0	0	0	1	0	Hard to be consistent in wearing face masks	0	0	0	0	0	1	0	4. Don’t change them	Wash and re-use	Keep house surroundings clean, I have no Corona Prevention Method	0	1	0
LT	Douala	JAPOMA	85	1.68	22	2	1	2	Student	1	2	0	0	Diabetes	0	1	0	0	4	A gift from a relationship, Pharmacy	1	1	0	0	3	2	Below my chin, To cover the mouth, so as to breath with my nose	1	1	0	0	0	0	0	7	I wear face mask whenever I am going outdoors	0	0	1	0	0	0	0	2. Six hourly	Discard	Regular hand washing, Have chlorinated water at the door, Keep house surroundings clean, We practice social distancing	1	1	1
LT	Douala	DEIDO	98	1.7	30	1	1	2	Accountant	2	3	1	0	Diabetes	0	1	0	0	4	A gift from a relationship, Pharmacy	1	1	0	0	3	2	Below my chin, To cover the mouth, so as to breath with my nose	1	1	0	0	0	0	0	7	I wear face mask whenever I am going outdoors	0	0	1	0	0	0	0	2. Six hourly	Discard	Regular hand washing, Have chlorinated water at the door, Keep house surroundings clean, We practice social distancing	1	1	1
LT	Douala	BONAPRISO	74	1.62	31	1	2	2	Accountant	2	4	2	0	Diabetes	0	1	0	0	4	A gift from a relationship, Pharmacy	1	1	0	0	3	2	Below my chin, To cover the mouth, so as to breath with my nose	1	1	0	0	0	0	0	7	I wear face mask whenever I am going outdoors	0	0	1	0	0	0	0	2. Six hourly	Discard	Regular hand washing, Have chlorinated water at the door, Keep house surroundings clean, We practice social distancing	1	1	1
LT	Douala	PK 8	61	1.56	28	2	1	2	Accountant	2	3	0	0	Diabetes	0	1	0	0	4	A gift from a relationship, Pharmacy	1	1	0	0	3	2	Below my chin, To cover the mouth, so as to breath with my nose	1	1	0	0	0	0	0	7	I wear face mask whenever I am going outdoors	0	0	1	0	0	0	0	2. Six hourly	Discard	Regular hand washing, Have chlorinated water at the door, Keep house surroundings clean, We practice social distancing	1	1	1
LT	Douala	NDOGPASSI	65	1.54	31	1	2	2	Accountant	2	3	1	0	Diabetes	0	1	0	0	4	A gift from a relationship, Pharmacy	1	1	0	0	3	2	Below my chin, To cover the mouth, so as to breath with my nose	1	1	0	0	0	0	0	7	I wear face mask whenever I am going outdoors	0	0	1	0	0	0	0	2. Six hourly	Discard	Regular hand washing, Have chlorinated water at the door, Keep house surroundings clean, We practice social distancing	1	1	1
LT	Douala	PK14	70	1.7	29	1	1	2	Accountant	2	3	0	0	Diabetes	0	1	0	0	4	A gift from a relationship, Pharmacy	1	1	0	0	3	2	Below my chin, To cover the mouth, so as to breath with my nose	1	1	0	0	0	0	0	7	I wear face mask whenever I am going outdoors	0	0	1	0	0	0	0	2. Six hourly	Discard	Regular hand washing, Have chlorinated water at the door, Keep house surroundings clean, We practice social distancing	1	1	1
LT	Douala	NDOGBONG 3	80	1.75	29	1	1	2	Accountant	2	4	0	0	Diabetes	0	1	0	0	4	A gift from a relationship, Pharmacy	1	1	0	0	3	2	Below my chin, To cover the mouth, so as to breath with my nose	1	1	0	0	0	0	0	7	I wear face mask whenever I am going outdoors	0	0	1	0	0	0	0	2. Six hourly	Discard	Regular hand washing, Have chlorinated water at the door, Keep house surroundings clean, We practice social distancing	1	1	1
LT	Douala	VILLAGE	57	1.63	31	1	2	2	Unskilled	2	2	1	0	Gastritis	0	0	1	0	1	From the office, Others (Specify):, Markets	0	1	1	0	1	0	Below my chin, To cover both mouth and nose, To cover nose, mouth, and chin, such that I can breath	1	0	0	1	0	0	1	5	Hard to be consistent in wearing face masks, When entering crowded places	0	0	1	0	0	1	0	4. Don’t change them	Wash and re-use	I have no Corona Prevention Method	0	0	0
LT	Douala	NDOKOTTI	79	1.7	24	1	1	2	Student	1	2	0	0	Gastritis	0	0	1	0	7	From the office, Pharmacy	0	1	1	0	2	0	To cover both mouth and nose, To cover nose, mouth, and chin, such that I can breath	0	0	1	1	0	0	0	7	I use them regularly	0	1	0	0	0	0	0	3. One/day	Discard	Regular hand washing, Keep house surroundings clean, We practice social distancing	0	1	1
LT	Douala	VILLAGE	87	1.7	24	1	1	2	Farming	1	2	0	0	Gastritis	0	0	1	0	3	A gift from a relationship	1	0	0	0	4	0	To cover both mouth and nose	0	0	0	1	0	0	0	1	Hard to be consistent in wearing face masks	0	0	0	0	0	1	0	3. One/day	Discard	Regular hand washing	0	0	1
LT	Douala	AKWA	85	1.8	31	2	1	1	Unemployed	2	3	1	0	Gastritis	0	0	1	0	7	Self-made/Tailor, A gift from a relationship	1	0	0	1	3	0	To cover nose, mouth, and chin, such that I can breath	0	0	0	0	0	0	1	7	It gives heat, It is boring and uncomfortable	0	0	0	1	1	0	0	3. One/day	Wash and re-use	Regular hand washing	0	0	1
LT	Douala	NDOGPASSI	76	1.7	23	1	1	1	Unemployed	2	3	1	0	Gastritis	0	0	1	0	5	Pharmacy	0	1	0	0	1	1	To cover nose, mouth, and chin, such that I can breath	0	0	0	0	0	0	1	3	Hard to be consistent in wearing face masks	0	0	0	0	0	1	0	3. One/day	Discard	Regular hand washing	0	0	1
LT	Douala	VILLAGE	55	1.68	31	2	1	1	Unemployed	2	3	1	0	Gastritis	0	0	1	0	4	Others (Specify):	0	0	0	0	3	0	To cover the mouth, so as to breath with my nose	0	1	0	0	0	0	0	4	Hard to be consistent in wearing face masks	0	0	0	0	0	1	0	3. One/day	Wash and re-use	Regular hand washing, Keep house surroundings clean	0	1	1
CE	Yaoundé	BIYEM-ASSI	87	1.72	31	1	2	3	Business/Private sector	2	3	0	0	Gastritis	0	0	1	0	7	Self-made/Tailor, A gift from a relationship	1	0	0	1	3	0	To cover nose, mouth, and chin, such that I can breath	0	0	0	0	0	0	1	7	It gives heat, It is boring and uncomfortable	0	0	0	1	1	0	0	3. One/day	Wash and re-use	Regular hand washing	0	0	1
CE	Yaoundé	TONGOLO	80	1.6	31	1	2	1	Unskilled	2	2	1	0	Gastritis	0	0	1	0	4	A gift from a relationship, Bought	1	1	0	0	1	0	To cover nose, mouth, and chin, such that I can breath	0	0	0	0	0	0	1	0	Hard to be consistent in wearing face masks	0	0	0	0	0	1	0	4. Don’t change them	Wash and re-use	Keep house surroundings clean, I have no Corona Prevention Method	0	1	0
CE	Yaoundé	NKOABANG	65	1.5	31	1	2	2	Accountant	2	3	1	0	Gastritis	0	0	1	0	1	From the office, Others (Specify):, Markets	0	1	1	0	1	0	Below my chin, To cover both mouth and nose, To cover nose, mouth, and chin, such that I can breath	1	0	0	1	0	0	1	5	Hard to be consistent in wearing face masks, When entering crowded places	0	0	1	0	0	1	0	4. Don’t change them	Wash and re-use	I have no Corona Prevention Method	0	0	0
CE	Yaoundé	TSINGA	55	1.57	31	2	1	3	Skilled worker	2	3	0	0	Gastritis	0	0	1	0	7	From the office, Pharmacy	0	1	1	0	2	0	To cover both mouth and nose, To cover nose, mouth, and chin, such that I can breath	0	0	1	1	0	0	0	7	I use them regularly	0	1	0	0	0	0	0	3. One/day	Discard	Regular hand washing, Keep house surroundings clean, We practice social distancing	0	1	1
CE	Yaoundé	MVOG-BETSI	55	1.5	31	2	1	1	Unemployed	2	3	1	0	Gastritis	0	0	1	0	3	A gift from a relationship	1	0	0	0	4	0	To cover both mouth and nose	0	0	0	1	0	0	0	1	Hard to be consistent in wearing face masks	0	0	0	0	0	1	0	3. One/day	Discard	Regular hand washing	0	0	1
CE	Yaoundé	NSAM	72	1.6	31	1	2	1	Unemployed	2	3	1	0	Gastritis	0	0	1	0	12	Self-made/Tailor, A gift from a relationship	1	0	0	1	3	0	To cover nose, mouth, and chin, such that I can breath	0	0	0	0	0	0	1	7	It gives heat, It is boring and uncomfortable	0	0	0	1	1	0	0	3. One/day	Wash and re-use	Regular hand washing	0	0	1
LT	Douala	NON GLACEE	65	1.5	22	2	1	2	Skilled worker	2	3	0	0	Gastritis	0	0	1	0	5	Pharmacy	0	1	0	0	1	1	To cover nose, mouth, and chin, such that I can breath	0	0	0	0	0	0	1	3	Hard to be consistent in wearing face masks	0	0	0	0	0	1	0	3. One/day	Discard	Regular hand washing	0	0	1
CE	Yaoundé	MELEN	72	1.67	31	1	2	2	Accountant	1	2	0	0	Gastritis	0	0	1	0	4	Others (Specify):	0	0	0	0	3	0	To cover the mouth, so as to breath with my nose	0	1	0	0	0	0	0	4	Hard to be consistent in wearing face masks	0	0	0	0	0	1	0	3. One/day	Wash and re-use	Regular hand washing, Keep house surroundings clean	0	1	1
LT	Douala	NDOGBONG	69	1.67	28	1	1	1	Unemployed	2	3	1	0	Gastritis	0	0	1	0	4	A gift from a relationship, Bought	1	1	0	0	1	0	To cover nose, mouth, and chin, such that I can breath	0	0	0	0	0	0	1	0	Hard to be consistent in wearing face masks	0	0	0	0	0	1	0	4. Don’t change them	Wash and re-use	Keep house surroundings clean, I have no Corona Prevention Method	0	1	0
LT	Douala	NPLON	53	1.6	31	1	2	2	Accountant	1	1	0	0	Gastritis	0	0	1	0	1	From the office, Others (Specify):, Markets	0	1	1	0	1	0	Below my chin, To cover both mouth and nose, To cover nose, mouth, and chin, such that I can breath	1	0	0	1	0	0	1	5	Hard to be consistent in wearing face masks, When entering crowded places	0	0	1	0	0	1	0	4. Don’t change them	Wash and re-use	I have no Corona Prevention Method	0	0	0
LT	Douala	DJELENP 5	68	1.73	31	1	2	2	Accountant	1	1	0	0	Gastritis	0	0	1	0	12	From the office, Pharmacy	0	1	1	0	2	0	To cover both mouth and nose, To cover nose, mouth, and chin, such that I can breath	0	0	1	1	0	0	0	7	I use them regularly	0	1	0	0	0	0	0	3. One/day	Discard	Regular hand washing, Keep house surroundings clean, We practice social distancing	0	1	1
LT	Douala	AKWA	74	1.7	31	1	2	3	Business/Private sector	2	3	0	0	Gastritis	0	0	1	0	3	A gift from a relationship	1	0	0	0	4	0	To cover both mouth and nose	0	0	0	1	0	0	0	1	Hard to be consistent in wearing face masks	0	0	0	0	0	1	0	3. One/day	Discard	Regular hand washing	0	0	1
LT	Douala	BRAZAVILLE	58	1.64	32	1	2	1	Unemployed	2	3	1	0	Gastritis	0	0	1	0	12	Self-made/Tailor, A gift from a relationship	1	0	0	1	3	0	To cover nose, mouth, and chin, such that I can breath	0	0	0	0	0	0	1	7	It gives heat, It is boring and uncomfortable	0	0	0	1	1	0	0	3. One/day	Wash and re-use	Regular hand washing	0	0	1
LT	Douala	NDOGPASSI 2	90	1.7	32	2	2	2	Accountant	2	4	0	0	Gastritis	0	0	1	0	5	Pharmacy	0	1	0	0	1	1	To cover nose, mouth, and chin, such that I can breath	0	0	0	0	0	0	1	3	Hard to be consistent in wearing face masks	0	0	0	0	0	1	0	3. One/day	Discard	Regular hand washing	0	0	1
LT	Douala	CITE DE PALMIER	60	1.65	32	1	2	1	Unemployed	2	3	1	0	Gastritis	0	0	1	0	4	Others (Specify):	0	0	0	0	3	0	To cover the mouth, so as to breath with my nose	0	1	0	0	0	0	0	4	Hard to be consistent in wearing face masks	0	0	0	0	0	1	0	3. One/day	Wash and re-use	Regular hand washing, Keep house surroundings clean	0	1	1
LT	Douala	AKWA	99	1.75	32	1	2	3	Business/Private sector	2	3	0	0	Gastritis	0	0	1	0	12	Self-made/Tailor, A gift from a relationship	1	0	0	1	3	0	To cover nose, mouth, and chin, such that I can breath	0	0	0	0	0	0	1	7	It gives heat, It is boring and uncomfortable	0	0	0	1	1	0	0	3. One/day	Wash and re-use	Regular hand washing	0	0	1
LT	Douala	NDOGPASSI	75	1.66	32	2	2	2	Accountant	3	7	2	0	Gastritis	0	0	1	0	12	From the office, Pharmacy	0	1	1	0	1	0	To cover nose, mouth, and chin	0	0	0	0	1	0	0	7	Hard to be consistent in wearing face masks	0	0	0	0	0	1	0	3. One/day	Discard	Regular hand washing, Keep house surroundings clean	0	1	1
LT	Douala	SHELL VILLAGE	51	1.5	27	2	1	1	Farming	1	2	0	0	Gastritis	0	0	1	0	2	A gift from a relationship	1	0	0	0	4	0	To cover both mouth and nose	0	0	0	1	0	0	0	7	Hard to be consistent in wearing face masks	0	0	0	0	0	1	0	2. Six hourly	Discard	Regular hand washing, Keep house surroundings clean	0	1	1
LT	Douala	PK 12	95	1.6	32	1	2	3	Business/Private sector	2	3	0	0	Gastritis	0	0	1	0	4	A gift from a relationship, Bought	1	1	0	0	1	0	To cover nose, mouth, and chin, such that I can breath	0	0	0	0	0	0	1	0	Hard to be consistent in wearing face masks	0	0	0	0	0	1	0	4. Don’t change them	Wash and re-use	Keep house surroundings clean, I have no Corona Prevention Method	0	1	0
LT	Douala	NDOKOTTI	73	1.67	25	1	1	1	Unemployed	2	3	1	0	Diabetes	0	1	0	0	4	A gift from a relationship, Pharmacy	1	1	0	0	3	2	Below my chin, To cover the mouth, so as to breath with my nose	1	1	0	0	0	0	0	7	I wear face mask whenever I am going outdoors	0	0	1	0	0	0	0	2. Six hourly	Discard	Regular hand washing, Have chlorinated water at the door, Keep house surroundings clean, We practice social distancing	1	1	1
CE	Yaoundé	MVOG-MBI	75	1.75	32	2	1	3	Skilled worker	2	3	0	0	Diabetes	0	1	0	0	4	A gift from a relationship, Pharmacy	1	1	0	0	3	2	Below my chin, To cover the mouth, so as to breath with my nose	1	1	0	0	0	0	0	7	I wear face mask whenever I am going outdoors	0	0	1	0	0	0	0	2. Six hourly	Discard	Regular hand washing, Have chlorinated water at the door, Keep house surroundings clean, We practice social distancing	1	1	1
CE	Yaoundé	MELEN	85	1.64	32	2	2	2	Accountant	3	2	1	0	Diabetes	0	1	0	0	4	A gift from a relationship, Pharmacy	1	1	0	0	3	2	Below my chin, To cover the mouth, so as to breath with my nose	1	1	0	0	0	0	0	7	I wear face mask whenever I am going outdoors	0	0	1	0	0	0	0	2. Six hourly	Discard	Regular hand washing, Have chlorinated water at the door, Keep house surroundings clean, We practice social distancing	1	1	1
LT	Douala	ELF(NYLON)	90	1.71	26	2	1	1	Unskilled	1	2	0	0	Diabetes	0	1	0	0	4	A gift from a relationship, Pharmacy	1	1	0	0	3	2	Below my chin, To cover the mouth, so as to breath with my nose	1	1	0	0	0	0	0	7	I wear face mask whenever I am going outdoors	0	0	1	0	0	0	0	2. Six hourly	Discard	Regular hand washing, Have chlorinated water at the door, Keep house surroundings clean, We practice social distancing	1	1	1
CE	Yaoundé	NKOLBISSON	80	1.62	32	2	1	3	Skilled worker	2	3	0	0	Gastritis	0	0	1	0	5	From the office	0	0	1	0	1	0	To cover nose, mouth, and chin, such that I can breath	0	0	0	0	0	0	1	7	It gives heat, Hard to be consistent in wearing face masks	0	0	0	1	0	1	0	3. One/day	Discard	Regular hand washing, Keep house surroundings clean	0	1	1
CE	Yaoundé	EMIA	63	1.6	32	1	2	1	Unemployed	2	3	1	0	Gastritis	0	0	1	0	12	Self-made/Tailor, A gift from a relationship	1	0	0	1	1	0	To cover nose, mouth, and chin, such that I can breath	0	0	0	0	0	0	1	6	Hard to be consistent in wearing face masks, It is boring and uncomfortable	0	0	0	0	1	1	0	3. One/day	Discard	Regular hand washing, Keep house surroundings clean	0	1	1
CE	Yaoundé	MELEN	56.5	1.55	32	2	1	1	Unemployed	2	3	1	0	Gastritis	0	0	1	0	4	Pharmacy	0	1	0	0	2	1	To cover both mouth and nose	0	0	0	1	0	0	0	4	It is boring and uncomfortable	0	0	0	0	1	0	0	3. One/day	Discard	Regular hand washing	0	0	1
LT	Douala	ELF(NYLON)	60	1.6	27	2	2	3	Skilled worker	2	2	1	0	Gastritis	0	0	1	0	12	From the office, Pharmacy	0	1	1	0	2	0	To cover both mouth and nose, To cover nose, mouth, and chin, such that I can breath	0	0	1	1	0	0	0	7	I use them regularly	0	1	0	0	0	0	0	3. One/day	Discard	Regular hand washing, Keep house surroundings clean, We practice social distancing	0	1	1
LT	Douala	NDOGPASSI	98	1.7	24	2	2	1	Farming	1	2	0	0	Gastritis	0	0	1	0	12	From the office, Pharmacy	0	1	1	0	2	0	To cover both mouth and nose, To cover nose, mouth, and chin, such that I can breath	0	0	0	1	0	0	1	7	I use regularly	0	1	0	0	0	0	0	3. One/day	Discard	Regular hand washing, Keep house surroundings clean, We practice social distancing	0	1	1
CE	Yaoundé	BATA MOKOLO	70	1.68	32	1	2	2	Accountant	1	1	0	0	Gastritis	0	0	1	0	3	A gift from a relationship	1	0	0	0	4	0	To cover both mouth and nose	0	0	0	1	0	0	0	1	Hard to be consistent in wearing face masks	0	0	0	0	0	1	0	3. One/day	Discard	Regular hand washing	0	0	1
CE	Yaoundé	NSAM	84	1.72	32	1	2	2	Accountant	2	3	1	0	Gastritis	0	0	1	0	12	Self-made/Tailor, A gift from a relationship	1	0	0	1	3	0	To cover nose, mouth, and chin, such that I can breath	0	0	0	0	0	0	1	7	It gives heat, It is boring and uncomfortable	0	0	0	1	1	0	0	3. One/day	Wash and re-use	Regular hand washing	0	0	1
LT	Douala	BONABERI (BONASSAMA)	56.5	1.55	22	2	1	3	Student	1	2	0	0	Gastritis	0	0	1	0	12	From the office	0	0	1	0	5	0	To cover nose, mouth, and chin, such that I can breath	0	0	0	0	0	0	1	7	I wear face mask whenever I am going outdoors	0	0	1	0	0	0	0	3. One/day	Discard	Regular hand washing, Have chlorinated water at the door, Keep house surroundings clean, We practice social distancing	1	1	1
CE	Yaoundé	NKONDENGUI	60	1.6	32	2	1	1	Unemployed	2	3	1	0	Gastritis	0	0	1	0	5	Pharmacy	0	1	0	0	1	1	To cover nose, mouth, and chin, such that I can breath	0	0	0	0	0	0	1	3	Hard to be consistent in wearing face masks	0	0	0	0	0	1	0	3. One/day	Discard	Regular hand washing	0	0	1
LT	Douala	PK 12	98	1.7	29	1	2	3	Unemployed	2	3	1	0	Gastritis	0	0	1	0	4	Others (Specify):	0	0	0	0	3	0	To cover the mouth, so as to breath with my nose	0	1	0	0	0	0	0	4	Hard to be consistent in wearing face masks	0	0	0	0	0	1	0	3. One/day	Wash and re-use	Regular hand washing, Keep house surroundings clean	0	1	1
LT	Douala	BEPANDA (DIEDO)	70	1.68	21	1	1	2	Student	1	2	0	0	Gastritis	0	0	1	0	12	From the office, Pharmacy	0	1	1	0	1	0	To cover nose, mouth, and chin	0	0	0	0	1	0	0	7	Hard to be consistent in wearing face masks	0	0	0	0	0	1	0	3. One/day	Discard	Regular hand washing, Keep house surroundings clean	0	1	1
LT	Douala	DJELENP 5	84	1.72	32	2	2	2	Accountant	3	2	2	0	Gastritis	0	0	1	0	2	A gift from a relationship	1	0	0	0	4	0	To cover both mouth and nose	0	0	0	1	0	0	0	7	Hard to be consistent in wearing face masks	0	0	0	0	0	1	0	2. Six hourly	Discard	Regular hand washing, Keep house surroundings clean	0	1	1
LT	Douala	BONABERI	66	1.64	33	2	1	1	Unemployed	2	3	1	0	Gastritis	0	0	1	0	4	A gift from a relationship, Bought	1	1	0	0	1	0	To cover nose, mouth, and chin, such that I can breath	0	0	0	0	0	0	1	0	Hard to be consistent in wearing face masks	0	0	0	0	0	1	0	4. Don’t change them	Wash and re-use	Keep house surroundings clean, I have no Corona Prevention Method	0	1	0
LT	Douala	PK 12	106	1.7	29	2	1	1	Unemployed	2	3	1	0	Gastritis	0	0	1	0	12	From the office	0	0	1	0	1	0	To cover nose, mouth, and chin, such that I can breath	0	0	0	0	0	0	1	7	I use them regularly	0	1	0	0	0	0	0	1. Three hourly	Discard	Regular hand washing, Keep house surroundings clean, We practice social distancing	0	1	1
LT	Douala	PK 11	57	1.6	21	1	1	2	Student	1	2	0	0	Gastritis	0	0	1	0	3	A gift from a relationship	1	0	0	0	5	1	To cover nose, mouth, and chin, such that I can breath	0	0	0	0	0	0	1	4	It is boring and uncomfortable	0	0	0	0	1	0	0	3. One/day	Wash and re-use	Regular hand washing	0	0	1
LT	Douala	NDOGPASSI	76	1.6	33	1	2	3	Business/Private sector	2	3	0	0	Gastritis	0	0	1	0	1	From the office, Others (Specify):, Markets	0	1	1	0	1	0	Below my chin, To cover both mouth and nose, To cover nose, mouth, and chin, such that I can breath	1	0	0	1	0	0	1	5	Hard to be consistent in wearing face masks, When entering crowded places	0	0	1	0	0	1	0	4. Don’t change them	Wash and re-use	I have no Corona Prevention Method	0	0	0
LT	Douala	YASSA	79	1.6	33	1	2	2	Housewife	4	5	2	0	Gastritis	0	0	1	0	3	Self-made/Tailor, From the office, Pharmacy	0	1	1	1	1	0	To cover both mouth and nose	0	0	0	1	0	0	0	3	I wear face mask whenever I am going outdoors	0	0	1	0	0	0	0	3. One/day	Discard	Regular hand washing	0	0	1
LT	Douala	DAKAR	83	1.67	27	2	1	2	Accountant	1	2	0	0	Gastritis	0	0	1	0	5	From the office	0	0	1	0	1	0	To cover nose, mouth, and chin, such that I can breath	0	0	0	0	0	0	1	7	It gives heat, Hard to be consistent in wearing face masks	0	0	0	1	0	1	0	3. One/day	Discard	Regular hand washing, Keep house surroundings clean	0	1	1
LT	Douala	BILONGUE	66	1.65	25	2	2	3	Skilled worker	2	2	1	0	Gastritis	0	0	1	0	12	Self-made/Tailor, A gift from a relationship	1	0	0	1	1	0	To cover nose, mouth, and chin, such that I can breath	0	0	0	0	0	0	1	6	Hard to be consistent in wearing face masks, It is boring and uncomfortable	0	0	0	0	1	1	0	3. One/day	Discard	Regular hand washing, Keep house surroundings clean	0	1	1
CE	Yaoundé	ECOLE DE POLICE	86	1.65	33	1	2	3	Business/Private sector	2	3	0	0	Gastritis	0	0	1	0	4	Pharmacy	0	1	0	0	2	1	To cover both mouth and nose	0	0	0	1	0	0	0	4	It is boring and uncomfortable	0	0	0	0	1	0	0	3. One/day	Discard	Regular hand washing	0	0	1
CE	Yaoundé	MELEN	92	1.68	33	1	2	1	Unemployed	2	3	1	0	Gastritis	0	0	1	0	12	From the office, Pharmacy	0	1	1	0	2	0	To cover both mouth and nose, To cover nose, mouth, and chin, such that I can breath	0	0	1	1	0	0	0	7	I use them regularly	0	1	0	0	0	0	0	3. One/day	Discard	Regular hand washing, Keep house surroundings clean, We practice social distancing	0	1	1
CE	Yaoundé	NGOA-EKELLE	84	1.7	33	1	2	3	Business/Private sector	2	3	0	0	Gastritis	0	0	1	0	12	From the office, Pharmacy	0	1	1	0	2	0	To cover both mouth and nose, To cover nose, mouth, and chin, such that I can breath	0	0	0	1	0	0	1	7	I use regularly	0	1	0	0	0	0	0	3. One/day	Discard	Regular hand washing, Keep house surroundings clean, We practice social distancing	0	1	1
LT	Douala	BILONGUE	66	1.7	28	2	2	1	Farming	1	2	0	0	Gastritis	0	0	1	0	3	A gift from a relationship	1	0	0	0	4	0	To cover both mouth and nose	0	0	0	1	0	0	0	1	Hard to be consistent in wearing face masks	0	0	0	0	0	1	0	3. One/day	Discard	Regular hand washing	0	0	1
CE	Yaoundé	NGOA-EKELE	86	1.68	33	2	1	1	Business/Private sector	2	3	1	0	Gastritis	0	0	1	0	12	Self-made/Tailor, A gift from a relationship	1	0	0	1	3	0	To cover nose, mouth, and chin, such that I can breath	0	0	0	0	0	0	1	7	It gives heat, It is boring and uncomfortable	0	0	0	1	1	0	0	3. One/day	Wash and re-use	Regular hand washing	0	0	1
LT	Douala	BEPANDA	99	1.7	34	1	2	1	Skilled worker	2	3	1	0	High BP/Hypertension	1	0	0	0	6	A gift from a relationship, From the office	1	0	1	0	5	0	To cover both mouth and nose, To cover nose, mouth, and chin, such that I can breath	0	0	1	1	0	0	0	7	Hard to be consistent in wearing face masks	0	0	0	0	0	1	0	1. Three hourly	Discard	Regular hand washing, Have chlorinated water at the door, Keep house surroundings clean, We practice social distancing	1	1	1
LT	Douala	PK 13	75	1.62	26	1	2	3	Student	1	2	0	0	High BP/Hypertension	1	0	0	0	3	A gift from a relationship, Pharmacy	1	1	0	0	5	0	Below my chin, To cover the nose, so as to breath with my mouth	1	0	1	0	0	0	0	3	It is boring and uncomfortable	0	0	0	0	1	0	0	3. One/day	Wash and re-use	Regular hand washing, Have chlorinated water at the door, We practice social distancing	1	0	1
LT	Douala	BP. CITE	62	1.56	34	2	1	1	Business/Private sector	2	3	1	0	None of these	0	0	0	0	14	A gift from a relationship, From the office, Pharmacy	1	1	1	0	4	2	To cover both mouth and nose, To cover nose, mouth, and chin, such that I can breath	0	0	1	1	0	0	0	7	I wear face mask whenever I am going outdoors	0	0	1	0	0	0	0	2. Six hourly	Discard	Regular hand washing, Have chlorinated water at the door, Keep house surroundings clean, We practice social distancing	1	1	1
LT	Douala	CCC	66	1.54	34	1	2	1	Unemployed	2	3	1	0	Gastritis	0	0	1	0	3	A gift from a relationship	1	0	0	0	5	1	To cover nose, mouth, and chin, such that I can breath	0	0	0	0	0	0	1	4	It is boring and uncomfortable	0	0	0	0	1	0	0	3. One/day	Wash and re-use	Regular hand washing	0	0	1
LT	Douala	LOGPOM	71	1.7	34	1	2	1	Unemployed	2	2	1	0	High BP/Hypertension, Gastritis	1	0	1	0	12	A gift from a relationship, From the office, Pharmacy	1	1	1	0	5	0	To cover both mouth and nose, To cover nose, mouth, and chin, such that I can breath	0	0	1	1	0	0	0	7	Hard to be consistent in wearing face masks	0	0	0	0	0	1	0	1. Three hourly	Discard	Regular hand washing, Have chlorinated water at the door, Keep house surroundings clean, We practice social distancing	1	1	1
LT	Douala	PK 8	81	1.75	34	1	1	1	Business/Private sector	2	3	1	0	High BP/Hypertension, Gastritis	1	0	1	0	12	A gift from a relationship, From the office, Pharmacy	1	1	1	0	5	0	To cover both mouth and nose, To cover nose, mouth, and chin, such that I can breath	0	0	1	1	0	0	0	7	Hard to be consistent in wearing face masks	0	0	0	0	0	1	0	1. Three hourly	Discard	Regular hand washing, Have chlorinated water at the door, Keep house surroundings clean, We practice social distancing	1	1	1
LT	Douala	BONABERIE	58	1.63	23	1	1	2	Unskilled	1	2	0	0	Backache	1	0	0	0	4	Others (Specify):, From a vendor	0	1	0	0	3	0	To cover nose, mouth, and chin, such that I can breath	0	0	0	0	0	0	1	3	It is boring and uncomfortable	0	0	0	0	1	0	0	3. One/day	Wash and re-use	Regular hand washing, Have chlorinated water at the door, We practice social distancing	1	0	1
LT	Douala	NDOG-PASSI	80	1.7	24	1	2	3	Business/Private sector	2	3	0	0	Backache	1	0	0	0	4	Others (Specify):, From a vendor	0	1	0	0	3	0	To cover nose, mouth, and chin, such that I can breath	0	0	0	0	0	0	1	3	It is boring and uncomfortable	0	0	0	0	1	0	0	3. One/day	Wash and re-use	Regular hand washing, Have chlorinated water at the door, We practice social distancing	1	0	1
LT	Douala	ELF (NYLON)	88	1.7	34	1	2	1	Unemployed	2	2	1	0	Backache	1	0	0	0	4	Others (Specify):, From a vendor	0	1	0	0	3	0	To cover nose, mouth, and chin, such that I can breath	0	0	0	0	0	0	1	3	It is boring and uncomfortable	0	0	0	0	1	0	0	3. One/day	Wash and re-use	Regular hand washing, Have chlorinated water at the door, We practice social distancing	1	0	1
LT	Douala	YASSA	86	1.8	26	2	2	3	Skilled worker	2	2	1	0	None of these	0	0	0	0	5	From the office, Pharmacy	0	1	1	0	1	0	To cover both mouth and nose, To cover nose, mouth, and chin, such that I can breath	0	0	1	1	0	0	0	5	It is boring and uncomfortable	0	0	0	0	1	0	0	4. Don’t change them	Discard	Regular hand washing	0	0	1
LT	Douala	BESSENGUE (DEIDO)	77	1.7	34	1	2	1	Unemployed	2	2	1	0	Gastritis	0	0	1	0	5	From the office	0	0	1	0	1	0	To cover nose, mouth, and chin, such that I can breath	0	0	0	0	0	0	1	7	It gives heat, Hard to be consistent in wearing face masks	0	0	0	1	0	1	0	3. One/day	Discard	Regular hand washing, Keep house surroundings clean	0	1	1
LT	Douala	PK 14	57	1.68	34	2	2	1	Business/Private sector	2	3	0	0	Backache	1	0	0	0	4	Others (Specify):, From a vendor	0	1	0	0	3	0	To cover nose, mouth, and chin, such that I can breath	0	0	0	0	0	0	1	3	It is boring and uncomfortable	0	0	0	0	1	0	0	3. One/day	Wash and re-use	Regular hand washing, Have chlorinated water at the door, We practice social distancing	1	0	1
LT	Douala	VILLAGE	88	1.72	34	1	2	1	Business/Private sector	2	3	1	0	Backache	1	0	0	0	4	Others (Specify):, From a vendor	0	1	0	0	3	0	To cover nose, mouth, and chin, such that I can breath	0	0	0	0	0	0	1	3	It is boring and uncomfortable	0	0	0	0	1	0	0	3. One/day	Wash and re-use	Regular hand washing, Have chlorinated water at the door, We practice social distancing	1	0	1
LT	Douala	MAKEPE	81	1.6	25	1	1	1	Unemployed	3	3	2	0	Backache	1	0	0	0	4	Others (Specify):, From a vendor	0	1	0	0	3	0	To cover nose, mouth, and chin, such that I can breath	0	0	0	0	0	0	1	3	It is boring and uncomfortable	0	0	0	0	1	0	0	3. One/day	Wash and re-use	Regular hand washing, Have chlorinated water at the door, We practice social distancing	1	0	1
LT	Douala	NEWBELL	66	1.5	34	1	2	1	Business/Private sector	2	3	1	0	Backache	1	0	0	0	4	Others (Specify):, From a vendor	0	1	0	0	3	0	To cover nose, mouth, and chin, such that I can breath	0	0	0	0	0	0	1	3	It is boring and uncomfortable	0	0	0	0	1	0	0	3. One/day	Wash and re-use	Regular hand washing, Have chlorinated water at the door, We practice social distancing	1	0	1
LT	Douala	NDOGPASSI	57	1.57	34	2	2	1	Business/Private sector	2	3	1	0	None of these	0	0	0	0	4	Self-made/Tailor	0	0	0	1	3	0	To cover nose, mouth, and chin, such that I can breath	0	0	0	0	0	0	1	7	I wear face mask whenever I am going outdoors	0	0	1	0	0	0	0	3. One/day	Wash and re-use	Regular hand washing	0	0	1
LT	Douala	NDOKOTTI	56	1.6	34	2	2	1	Business/Private sector	2	3	1	0	None of these	0	0	0	0	6	Self-made/Tailor	0	0	0	1	7	0	To cover both mouth and nose	0	0	0	1	0	0	0	5	Hard to be consistent in wearing face masks, I wear face mask whenever I am going outdoors	0	0	1	0	0	1	0	4. Don’t change them	Wash and re-use	Regular hand washing, Have chlorinated water at the door, Keep house surroundings clean, We practice social distancing	1	1	1
LT	Douala	NGODI AKWA	73	1.6	34	1	2	1	Unemployed	2	2	1	0	Backache	1	0	0	0	4	Others (Specify):, From a vendor	0	1	0	0	3	0	To cover nose, mouth, and chin, such that I can breath	0	0	0	0	0	0	1	3	It is boring and uncomfortable	0	0	0	0	1	0	0	3. One/day	Wash and re-use	Regular hand washing, Have chlorinated water at the door, We practice social distancing	1	0	1
CE	Yaoundé	ETOUG-EBE	66	1.5	34	2	1	1	Unemployed	2	2	1	0	Backache	1	0	0	0	4	Others (Specify):, From a vendor	0	1	0	0	3	0	To cover nose, mouth, and chin, such that I can breath	0	0	0	0	0	0	1	3	It is boring and uncomfortable	0	0	0	0	1	0	0	3. One/day	Wash and re-use	Regular hand washing, Have chlorinated water at the door, We practice social distancing	1	0	1
CE	Yaoundé	BIYEM-ASSI	73	1.67	34	1	2	1	Business/Private sector	2	3	1	0	Backache	1	0	0	0	4	Others (Specify):, From a vendor	0	1	0	0	3	0	To cover nose, mouth, and chin, such that I can breath	0	0	0	0	0	0	1	3	It is boring and uncomfortable	0	0	0	0	1	0	0	3. One/day	Wash and re-use	Regular hand washing, Have chlorinated water at the door, We practice social distancing	1	0	1
LT	Douala	DAKAR	70	1.67	27	1	1	2	Unskilled	1	2	0	0	Backache	1	0	0	0	4	Others (Specify):, From a vendor	0	1	0	0	3	0	To cover nose, mouth, and chin, such that I can breath	0	0	0	0	0	0	1	3	It is boring and uncomfortable	0	0	0	0	1	0	0	3. One/day	Wash and re-use	Regular hand washing, Have chlorinated water at the door, We practice social distancing	1	0	1
LT	Douala	BONABERI	56	1.6	28	1	1	1	Unemployed	1	2	0	0	Gastritis	0	0	1	0	12	From the office, Pharmacy	0	1	1	0	2	0	To cover both mouth and nose, To cover nose, mouth, and chin, such that I can breath	0	0	0	1	0	0	1	7	I use regularly	0	1	0	0	0	0	0	3. One/day	Discard	Regular hand washing, Keep house surroundings clean, We practice social distancing	0	1	1
CE	Yaoundé	BIYEM-ASSI	69	1.73	34	1	2	1	Housewife	4	5	2	0	High BP/Hypertension	1	0	0	0	10	Pharmacy	0	1	0	0	1	0	To cover nose, mouth, and chin, such that I can breath	0	0	0	0	0	0	1	7		0	0	0	0	0	0	0	3. One/day	Discard	Regular hand washing, Have chlorinated water at the door, Keep house surroundings clean	1	1	1
CE	Yaoundé	MIMBOMAN	75	1.7	34	1	2	1	Business/Private sector	2	3	1	0	High BP/Hypertension, Gastritis	1	0	1	0	12	A gift from a relationship, From the office, Pharmacy	1	1	1	0	5	0	To cover both mouth and nose, To cover nose, mouth, and chin, such that I can breath	0	0	1	1	0	0	0	7	Hard to be consistent in wearing face masks	0	0	0	0	0	1	0	1. Three hourly	Discard	Regular hand washing, Have chlorinated water at the door, Keep house surroundings clean, We practice social distancing	1	1	1
CE	Yaoundé	NKOMO	59	1.64	34	1	2	1	Business/Private sector	2	4	1	0	High BP/Hypertension, Gastritis	1	0	1	0	12	A gift from a relationship, From the office, Pharmacy	1	1	1	0	5	0	To cover both mouth and nose, To cover nose, mouth, and chin, such that I can breath	0	0	1	1	0	0	0	7	Hard to be consistent in wearing face masks	0	0	0	0	0	1	0	1. Three hourly	Discard	Regular hand washing, Have chlorinated water at the door, Keep house surroundings clean, We practice social distancing	1	1	1
LT	Douala	BILONGUE	91	1.7	27	2	1	2	Unskilled	2	2	1	0	Gastritis	0	0	1	0	3	A gift from a relationship	1	0	0	0	4	0	To cover both mouth and nose	0	0	0	1	0	0	0	1	Hard to be consistent in wearing face masks	0	0	0	0	0	1	0	3. One/day	Discard	Regular hand washing	0	0	1
CE	Yaoundé	ETOUG-EBE	61	1.65	34	1	2	1	Unemployed	2	2	1	0	None of these	0	0	0	0	2	Self-made/Tailor	0	0	0	1	1	0	To cover both mouth and nose	0	0	0	1	0	0	0	5	It is boring and uncomfortable	0	0	0	0	1	0	0	3. One/day	Wash and re-use	Regular hand washing	0	0	1
LT	Douala	AKWA	100	1.75	26	1	1	1	Business/Private sector	1	2	0	0	Backache	1	0	0	0	4	Others (Specify):, From a vendor	0	1	0	0	3	0	To cover nose, mouth, and chin, such that I can breath	0	0	0	0	0	0	1	3	It is boring and uncomfortable	0	0	0	0	1	0	0	3. One/day	Wash and re-use	Regular hand washing, Have chlorinated water at the door, We practice social distancing	1	0	1
CE	Yaoundé	MELEN	76	1.66	34	2	1	1	Unemployed	2	2	1	0	Backache	1	0	0	0	4	Others (Specify):, From a vendor	0	1	0	0	3	0	To cover nose, mouth, and chin, such that I can breath	0	0	0	0	0	0	1	3	It is boring and uncomfortable	0	0	0	0	1	0	0	3. One/day	Wash and re-use	Regular hand washing, Have chlorinated water at the door, We practice social distancing	1	0	1
CE	Yaoundé	MINI FERME	51	1.5	34	2	1	1	Business/Private sector	3	6	2	0	Backache	1	0	0	0	4	Others (Specify):, From a vendor	0	1	0	0	3	0	To cover nose, mouth, and chin, such that I can breath	0	0	0	0	0	0	1	3	It is boring and uncomfortable	0	0	0	0	1	0	0	3. One/day	Wash and re-use	Regular hand washing, Have chlorinated water at the door, We practice social distancing	1	0	1
LT	Douala	NDOGPASSI	96	1.6	22	1	1	2	Student	1	2	0	0	Backache	1	0	0	0	4	Others (Specify):, From a vendor	0	1	0	0	3	0	To cover nose, mouth, and chin, such that I can breath	0	0	0	0	0	0	1	3	It is boring and uncomfortable	0	0	0	0	1	0	0	3. One/day	Wash and re-use	Regular hand washing, Have chlorinated water at the door, We practice social distancing	1	0	1
LT	Douala	DJELENG 2 5EME	74	1.67	34	1	2	1	Unemployed	2	2	1	0	None of these	0	0	0	0	10	From the office	0	0	1	0	2	0	To cover nose, mouth, and chin, such that I can breath	0	0	0	0	0	0	1	6	Hard to be consistent in wearing face masks, I put on when am close to another person	0	0	1	0	0	1	0	2. Six hourly	Wash and re-use	Regular hand washing, We practice social distancing	0	0	1
LT	Douala	PK10	76	1.75	28	2	1	3	Skilled worker	2	3	0	0	High BP/Hypertension, Gastritis	1	0	1	0	12	A gift from a relationship, From the office, Pharmacy	1	1	1	0	5	0	To cover both mouth and nose, To cover nose, mouth, and chin, such that I can breath	0	0	1	1	0	0	0	7	Hard to be consistent in wearing face masks	0	0	0	0	0	1	0	1. Three hourly	Discard	Regular hand washing, Have chlorinated water at the door, Keep house surroundings clean, We practice social distancing	1	1	1
LT	Douala	NYLON	86	1.64	34	2	1	1	Business/Private sector	2	3	2	0	High BP/Hypertension, Gastritis	1	0	1	0	12	A gift from a relationship, From the office, Pharmacy	1	1	1	0	5	0	To cover both mouth and nose, To cover nose, mouth, and chin, such that I can breath	0	0	1	1	0	0	0	7	Hard to be consistent in wearing face masks	0	0	0	0	0	1	0	1. Three hourly	Discard	Regular hand washing, Have chlorinated water at the door, Keep house surroundings clean, We practice social distancing	1	1	1
OU	Bafoussam	AUBERGE /TAMDJA	91	1.71	34	2	2	1	Unskilled	2	2	1	0	Gastritis	0	0	1	0	5	Pharmacy	0	1	0	0	1	1	To cover nose, mouth, and chin, such that I can breath	0	0	0	0	0	0	1	3	Hard to be consistent in wearing face masks	0	0	0	0	0	1	0	3. One/day	Discard	Regular hand washing	0	0	1
LT	Douala	MAKEPE	81	1.62	21	2	1	2	Student	1	2	0	0	Gastritis	0	0	1	0	4	Others (Specify):	0	0	0	0	3	0	To cover the mouth, so as to breath with my nose	0	1	0	0	0	0	0	4	Hard to be consistent in wearing face masks	0	0	0	0	0	1	0	3. One/day	Wash and re-use	Regular hand washing, Keep house surroundings clean	0	1	1
LT	Douala	DJELENG 4 / AKWA	64	1.6	34	2	1	3	Skilled worker	2	3	0	0	None of these	0	0	0	0	5	Self-made/Tailor, A gift from a relationship	1	0	0	1	4	2	To cover the nose, so as to breath with my mouth, To cover nose, mouth, and chin, such that I can breath	0	0	1	0	0	0	1	5	I wear face mask whenever I am going outdoors, It is boring and uncomfortable	0	0	1	0	1	0	0	2. Six hourly	Wash and re-use	Regular hand washing, Keep house surroundings clean	0	1	1
LT	Douala	NDOGPASSI	63	1.6	35	2	1	1	Business/Private sector	2	3	2	0	Backache	1	0	0	0	4	Others (Specify):, From a vendor	0	1	0	0	3	0	To cover nose, mouth, and chin, such that I can breath	0	0	0	0	0	0	1	3	It is boring and uncomfortable	0	0	0	0	1	0	0	3. One/day	Wash and re-use	Regular hand washing, Have chlorinated water at the door, We practice social distancing	1	0	1
LT	Douala	NGODI BAKOKO	59	1.6	26	2	2	1	Business/Private sector	2	3	1	0	Backache	1	0	0	0	4	Others (Specify):, From a vendor	0	1	0	0	3	0	To cover nose, mouth, and chin, such that I can breath	0	0	0	0	0	0	1	3	It is boring and uncomfortable	0	0	0	0	1	0	0	3. One/day	Wash and re-use	Regular hand washing, Have chlorinated water at the door, We practice social distancing	1	0	1
LT	Douala	NYALLA	83	1.72	35	2	1	2	Business/Private sector	2	3	2	0	Backache	1	0	0	0	4	Others (Specify):, From a vendor	0	1	0	0	3	0	To cover nose, mouth, and chin, such that I can breath	0	0	0	0	0	0	1	3	It is boring and uncomfortable	0	0	0	0	1	0	0	3. One/day	Wash and re-use	Regular hand washing, Have chlorinated water at the door, We practice social distancing	1	0	1
LT	Douala	ANGE RAPHAEL	56	1.6	21	1	2	3	Business/Private sector	2	3	1	0	Gastritis	0	0	1	0	4	A gift from a relationship, Bought	1	1	0	0	1	0	To cover nose, mouth, and chin, such that I can breath	0	0	0	0	0	0	1	0	Hard to be consistent in wearing face masks	0	0	0	0	0	1	0	4. Don’t change them	Wash and re-use	Keep house surroundings clean, I have no Corona Prevention Method	0	1	0
LT	Douala	CCC	61	1.56	35	1	1	2	Business/Private sector	2	3	2	0	None of these	0	0	0	0	14	A gift from a relationship, From the office, Pharmacy	1	1	1	0	4	2	To cover both mouth and nose, To cover nose, mouth, and chin, such that I can breath	0	0	1	1	0	0	0	7	I wear face mask whenever I am going outdoors	0	0	1	0	0	0	0	2. Six hourly	Discard	Regular hand washing, Have chlorinated water at the door, Keep house surroundings clean, We practice social distancing	1	1	1
LT	Douala	AKWA	57	1.63	35	1	1	2	Business/Private sector	2	3	2	0	Gastritis	0	0	1	0	1	From the office, Others (Specify):, Markets	0	1	1	0	1	0	Below my chin, To cover both mouth and nose, To cover nose, mouth, and chin, such that I can breath	1	0	0	1	0	0	1	5	Hard to be consistent in wearing face masks, When entering crowded places	0	0	1	0	0	1	0	4. Don’t change them	Wash and re-use	I have no Corona Prevention Method	0	0	0
LT	Douala	FRET AEROPORT	55	1.7	27	1	2	2	Business/Private sector	2	3	1	0	High BP/Hypertension, Gastritis	1	0	1	0	12	A gift from a relationship, From the office, Pharmacy	1	1	1	0	5	0	To cover both mouth and nose, To cover nose, mouth, and chin, such that I can breath	0	0	1	1	0	0	0	7	Hard to be consistent in wearing face masks	0	0	0	0	0	1	0	1. Three hourly	Discard	Regular hand washing, Have chlorinated water at the door, Keep house surroundings clean, We practice social distancing	1	1	1
LT	Douala	NON GLACE	72	1.6	35	1	2	1	Unemployed	2	2	1	0	High BP/Hypertension, Gastritis	1	0	1	0	12	A gift from a relationship, From the office, Pharmacy	1	1	1	0	5	0	To cover both mouth and nose, To cover nose, mouth, and chin, such that I can breath	0	0	1	1	0	0	0	7	Hard to be consistent in wearing face masks	0	0	0	0	0	1	0	1. Three hourly	Discard	Regular hand washing, Have chlorinated water at the door, Keep house surroundings clean, We practice social distancing	1	1	1
LT	Douala	PK 10	65	1.5	35	1	1	2	Business/Private sector	2	4	2	0	Hepatitis/Liver disease	0	0	0	1	11	From the office, Pharmacy	0	1	1	0	1	0	To cover nose, mouth, and chin, such that I can breath	0	0	0	0	0	0	1	7	Hard to be consistent in wearing face masks	0	0	0	0	0	1	0	3. One/day	Discard	Regular hand washing	0	0	1
LT	Douala	VILLAGE	72	1.67	35	2	1	2	Business/Private sector	2	3	2	0	Backache	1	0	0	0	4	Others (Specify):, From a vendor	0	1	0	0	3	0	To cover nose, mouth, and chin, such that I can breath	0	0	0	0	0	0	1	3	It is boring and uncomfortable	0	0	0	0	1	0	0	3. One/day	Wash and re-use	Regular hand washing, Have chlorinated water at the door, We practice social distancing	1	0	1
LT	Douala	VILLAGE	69	1.67	21	1	1	2	Student	1	2	0	0	Backache	1	0	0	0	4	Others (Specify):, From a vendor	0	1	0	0	3	0	To cover nose, mouth, and chin, such that I can breath	0	0	0	0	0	0	1	3	It is boring and uncomfortable	0	0	0	0	1	0	0	3. One/day	Wash and re-use	Regular hand washing, Have chlorinated water at the door, We practice social distancing	1	0	1
LT	Douala	NYALLA	68	1.73	26	2	2	3	Skilled worker	2	2	1	0	Backache	1	0	0	0	4	Others (Specify):, From a vendor	0	1	0	0	3	0	To cover nose, mouth, and chin, such that I can breath	0	0	0	0	0	0	1	3	It is boring and uncomfortable	0	0	0	0	1	0	0	3. One/day	Wash and re-use	Regular hand washing, Have chlorinated water at the door, We practice social distancing	1	0	1
LT	Douala	NDOGPASSI	90	1.7	27	1	2	3	Business/Private sector	2	3	1	0	Backache	1	0	0	0	4	Others (Specify):, From a vendor	0	1	0	0	3	0	To cover nose, mouth, and chin, such that I can breath	0	0	0	0	0	0	1	3	It is boring and uncomfortable	0	0	0	0	1	0	0	3. One/day	Wash and re-use	Regular hand washing, Have chlorinated water at the door, We practice social distancing	1	0	1
LT	Douala	BP CITE	99	1.75	25	1	1	3	Business/Private sector	1	2	0	0	None of these	0	0	0	0	5	Others (Specify):	0	0	0	0	3	0	To cover nose, mouth, and chin, such that I can breath	0	0	0	0	0	0	1	6	I wear face mask whenever I am going outdoors	0	0	1	0	0	0	0	3. One/day	Discard	Regular hand washing, Keep house surroundings clean, We practice social distancing	0	1	1
CE	Yaoundé	MELEN	75	1.66	35	1	1	2	Business/Private sector	2	3	2	0	None of these	0	0	0	0	2	From the office	0	0	1	0	2	0	To cover both mouth and nose	0	0	0	1	0	0	0	2	Hard to be consistent in wearing face masks	0	0	0	0	0	1	0	4. Don’t change them	Discard	Regular hand washing, Keep house surroundings clean	0	1	1
LT	Douala	BEPANDA	51	1.6	25	2	2	3	Student	2	2	0	0	Gastritis	0	0	1	0	12	Self-made/Tailor, A gift from a relationship	1	0	0	1	3	0	To cover nose, mouth, and chin, such that I can breath	0	0	0	0	0	0	1	7	It gives heat, It is boring and uncomfortable	0	0	0	1	1	0	0	3. One/day	Wash and re-use	Regular hand washing	0	0	1
CE	Yaoundé	MELEN	95	1.6	35	2	1	2	Business/Private sector	3	3	1	0	High BP/Hypertension, Gastritis	1	0	1	0	12	A gift from a relationship, From the office, Pharmacy	1	1	1	0	5	0	To cover both mouth and nose, To cover nose, mouth, and chin, such that I can breath	0	0	1	1	0	0	0	7	Hard to be consistent in wearing face masks	0	0	0	0	0	1	0	1. Three hourly	Discard	Regular hand washing, Have chlorinated water at the door, Keep house surroundings clean, We practice social distancing	1	1	1
LT	Douala	NYALLA	73	1.67	25	1	1	3	Business/Private sector	1	2	0	0	High BP/Hypertension, Gastritis	1	0	1	0	12	A gift from a relationship, From the office, Pharmacy	1	1	1	0	5	0	To cover both mouth and nose, To cover nose, mouth, and chin, such that I can breath	0	0	1	1	0	0	0	7	Hard to be consistent in wearing face masks	0	0	0	0	0	1	0	1. Three hourly	Discard	Regular hand washing, Have chlorinated water at the door, Keep house surroundings clean, We practice social distancing	1	1	1
CE	Yaoundé	NKOLBISSON	75	1.75	35	2	1	3	Skilled worker	2	3	0	0	None of these	0	0	0	0	3	From the office	0	0	1	0	2	0	To cover nose, mouth, and chin, such that I can breath	0	0	0	0	0	0	1	6	I wear face mask when am at work or in the midst of people	0	0	1	0	0	0	0	3. One/day	Wash and re-use	Regular hand washing	0	0	1
LT	Douala	CITE DES PALMIERS	90	1.71	27	1	2	3	Housewife	3	4	1	0	Gastritis	0	0	1	0	5	Pharmacy	0	1	0	0	1	1	To cover nose, mouth, and chin, such that I can breath	0	0	0	0	0	0	1	3	Hard to be consistent in wearing face masks	0	0	0	0	0	1	0	3. One/day	Discard	Regular hand washing	0	0	1
CE	Yaoundé	OBILI	80	1.62	35	1	1	2	Business/Private sector	2	3	1	0	Gastritis	0	0	1	0	4	Others (Specify):	0	0	0	0	3	0	To cover the mouth, so as to breath with my nose	0	1	0	0	0	0	0	4	Hard to be consistent in wearing face masks	0	0	0	0	0	1	0	3. One/day	Wash and re-use	Regular hand washing, Keep house surroundings clean	0	1	1
LT	Douala	BEFANDA	60	1.6	23	1	2	2	Student	1	2	0	0	None of these	0	0	0	0	6	Self-made/Tailor	0	0	0	1	1	0	To cover nose, mouth, and chin, such that I can breath	0	0	0	0	0	0	1	7	I wear face mask whenever I am going outdoors	0	0	1	0	0	0	0	3. One/day	Wash and re-use	Regular hand washing, We don’t welcome visitors	0	0	1
LT	Douala	DJELENG 5	84	1.72	35	1	2	2	Housewife	2	3	0	0	None of these	0	0	0	0	12	From the office, Pharmacy	0	1	1	0	0	1	To cover the nose, so as to breath with my mouth	0	0	0	0	0	1	0	1	Hard to be consistent in wearing face masks	0	0	0	0	0	1	0	3. One/day	Discard	Regular hand washing	0	0	1
LT	Douala	BILONGUE	57	1.6	35	1	2	2	Housewife	4	5	2	0	Gastritis	0	0	1	0	4	A gift from a relationship, Bought	1	1	0	0	1	0	To cover nose, mouth, and chin, such that I can breath	0	0	0	0	0	0	1	0	Hard to be consistent in wearing face masks	0	0	0	0	0	1	0	4. Don’t change them	Wash and re-use	Keep house surroundings clean, I have no Corona Prevention Method	0	1	0
LT	Douala	AKWA (DEIDO)	62	1.56	36	2	1	2	Business/Private sector	2	3	1	0	None of these	0	0	0	0	14	A gift from a relationship, From the office, Pharmacy	1	1	1	0	4	2	To cover both mouth and nose, To cover nose, mouth, and chin, such that I can breath	0	0	1	1	0	0	0	7	I wear face mask whenever I am going outdoors	0	0	1	0	0	0	0	2. Six hourly	Discard	Regular hand washing, Have chlorinated water at the door, Keep house surroundings clean, We practice social distancing	1	1	1
LT	Douala	BEPANDA	58	1.63	24	1	2	1	Farming	1	2	0	0	Gastritis	0	0	1	0	1	From the office, Others (Specify):, Markets	0	1	1	0	1	0	Below my chin, To cover both mouth and nose, To cover nose, mouth, and chin, such that I can breath	1	0	0	1	0	0	1	5	Hard to be consistent in wearing face masks, When entering crowded places	0	0	1	0	0	1	0	4. Don’t change them	Wash and re-use	I have no Corona Prevention Method	0	0	0
LT	Douala	BONABERI	56	1.6	36	1	1	2	Business/Private sector	2	3	1	0	None of these	0	0	0	0	6	Self-made/Tailor	0	0	0	1	7	0	To cover both mouth and nose	0	0	0	1	0	0	0	5	Hard to be consistent in wearing face masks, I wear face mask whenever I am going outdoors	0	0	1	0	0	1	0	4. Don’t change them	Wash and re-use	Regular hand washing, Have chlorinated water at the door, Keep house surroundings clean, We practice social distancing	1	1	1
LT	Douala	YASSA	73	1.6	36	2	1	2	Business/Private sector	3	7	1	0	None of these	0	0	0	0	5	Self-made/Tailor, A gift from a relationship, Pharmacy	1	1	0	1	1	0	To cover both mouth and nose, To cover nose, mouth, and chin, such that I can breath	0	0	1	1	0	0	0	7	I wear face mask whenever I am going outdoors	0	0	1	0	0	0	0	3. One/day	Wash and re-use	Regular hand washing, We practice social distancing	0	0	1
LT	Douala	YASSA	66	1.5	36	2	1	2	Business/Private sector	2	3	1	0	Hepatitis/Liver disease	0	0	0	1	11	From the office, Pharmacy	0	1	1	0	1	0	To cover nose, mouth, and chin, such that I can breath	0	0	0	0	0	0	1	7	Hard to be consistent in wearing face masks	0	0	0	0	0	1	0	3. One/day	Discard	Regular hand washing	0	0	1
LT	Douala	MAKEPE	73	1.67	36	1	1	3	Business/Private sector	2	3	1	0	None of these	0	0	0	0	3	A gift from a relationship, Others (Specify):	1	0	0	0	1	2	To cover nose, mouth, and chin, such that I can breath	0	0	0	0	0	0	1	2	Hard to be consistent in wearing face masks	0	0	0	0	0	1	0	3. One/day	Wash and re-use	Regular hand washing, We practice social distancing	0	0	1
LT	Douala	ESPOIR	70	1.67	28	1	2	2	Business/Private sector	2	3	1	0	Gastritis	0	0	1	0	12	From the office, Pharmacy	0	1	1	0	2	0	To cover both mouth and nose, To cover nose, mouth, and chin, such that I can breath	0	0	1	1	0	0	0	7	I use them regularly	0	1	0	0	0	0	0	3. One/day	Discard	Regular hand washing, Keep house surroundings clean, We practice social distancing	0	1	1
LT	Douala	BRAZZAVILLE	69	1.73	36	2	1	2	Business/Private sector	2	3	1	0	High BP/Hypertension	1	0	0	0	10	Pharmacy	0	1	0	0	1	0	To cover nose, mouth, and chin, such that I can breath	0	0	0	0	0	0	1	7		0	0	0	0	0	0	0	3. One/day	Discard	Regular hand washing, Have chlorinated water at the door, Keep house surroundings clean	1	1	1
LT	Douala	NEW TOWN AIRPORT	91	1.7	36	2	2	1	Unemployed	2	2	1	0	Gastritis	0	0	1	0	3	A gift from a relationship	1	0	0	0	4	0	To cover both mouth and nose	0	0	0	1	0	0	0	1	Hard to be consistent in wearing face masks	0	0	0	0	0	1	0	3. One/day	Discard	Regular hand washing	0	0	1
LT	Douala	NEWBELL	100	1.75	36	2	1	2	Business/Private sector	2	3	1	0	None of these	0	0	0	0	5	Others (Specify):	0	0	0	0	3	0	To cover nose, mouth, and chin, such that I can breath	0	0	0	0	0	0	1	6	I wear face mask whenever I am going outdoors	0	0	1	0	0	0	0	3. One/day	Discard	Regular hand washing, Keep house surroundings clean, We practice social distancing	0	1	1
LT	Douala	ESPOIR DAKAR	76	1.66	29	2	1	2	Business/Private sector	1	2	0	0	None of these	0	0	0	0	2	From the office	0	0	1	0	2	0	To cover both mouth and nose	0	0	0	1	0	0	0	2	Hard to be consistent in wearing face masks	0	0	0	0	0	1	0	4. Don’t change them	Discard	Regular hand washing, Keep house surroundings clean	0	1	1
LT	Douala	NON GLACEE	51	1.5	36	2	2	3	Unemployed	2	2	1	0	Gastritis	0	0	1	0	7	Self-made/Tailor, A gift from a relationship	1	0	0	1	3	0	To cover nose, mouth, and chin, such that I can breath	0	0	0	0	0	0	1	7	It gives heat, It is boring and uncomfortable	0	0	0	1	1	0	0	3. One/day	Wash and re-use	Regular hand washing	0	0	1
LT	Douala	BALI	96	1.6	36	2	2	2	Unemployed	2	2	1	0	None of these	0	0	0	0	0	I don’t have face mask	0	0	0	0	1	0	I don’t have one	0	0	0	0	0	0	0	0	I put it on, only in the presence of security forces	1	0	0	0	0	0	0	4. Don’t change them	Discard	I have no Corona Prevention Method	0	0	0
LT	Douala	PK 19	74	1.67	36	2	1	3	Skilled worker	2	3	1	0	None of these	0	0	0	0	0	I don’t have face mask	0	0	0	0	0	1	I don’t have one	0	0	0	0	0	0	0	0	It is boring and uncomfortable	0	0	0	0	1	0	0	4. Don’t change them	Discard	I have no Corona Prevention Method	0	0	0
CE	Yaoundé	TSINGA	76	1.75	36	1	1	3	Business/Private sector	2	3	1	0	None of these	0	0	0	0	0	I don’t have face mask	0	0	0	0	1	0	I don’t have one	0	0	0	0	0	0	0	0	I put it on, only in the presence of security forces	1	0	0	0	0	0	0	4. Don’t change them	Discard	I have no Corona Prevention Method	0	0	0
CE	Yaoundé	EMANA	91	1.71	36	2	1	2	Business/Private sector	2	3	1	0	Diabetes	0	1	0	0	0	I don’t have face mask	0	0	0	0	0	1	I don’t have one	0	0	0	0	0	0	0	0	It is boring and uncomfortable	0	0	0	0	1	0	0	4. Don’t change them	Discard	I have no Corona Prevention Method	0	0	0
CE	Yaoundé	MELEN	81	1.62	36	1	1	2	Business/Private sector	2	3	1	0	Diabetes	0	1	0	0	4	A gift from a relationship, Pharmacy	1	1	0	0	3	2	Below my chin, To cover the mouth, so as to breath with my nose	1	1	0	0	0	0	0	7	I wear face mask whenever I am going outdoors	0	0	1	0	0	0	0	2. Six hourly	Discard	Regular hand washing, Have chlorinated water at the door, Keep house surroundings clean, We practice social distancing	1	1	1
CE	Yaoundé	MELEN	58	1.6	36	1	1	2	Business/Private sector	2	3	1	0	Diabetes	0	1	0	0	4	A gift from a relationship, Pharmacy	1	1	0	0	3	2	Below my chin, To cover the mouth, so as to breath with my nose	1	1	0	0	0	0	0	7	I wear face mask whenever I am going outdoors	0	0	1	0	0	0	0	2. Six hourly	Discard	Regular hand washing, Have chlorinated water at the door, Keep house surroundings clean, We practice social distancing	1	1	1
CE	Yaoundé	MELEN	82	1.72	36	2	2	2	Unskilled	2	2	1	0	Diabetes	0	1	0	0	4	A gift from a relationship, Pharmacy	1	1	0	0	3	2	Below my chin, To cover the mouth, so as to breath with my nose	1	1	0	0	0	0	0	7	I wear face mask whenever I am going outdoors	0	0	1	0	0	0	0	2. Six hourly	Discard	Regular hand washing, Have chlorinated water at the door, Keep house surroundings clean, We practice social distancing	1	1	1
LT	Douala	VILLAGE	80	1.7	28	2	2	2	Business/Private sector	2	3	1	0	None of these	0	0	0	0	2	From the office	0	0	1	0	2	0	To cover both mouth and nose	0	0	0	1	0	0	0	2	Hard to be consistent in wearing face masks	0	0	0	0	0	1	0	4. Don’t change them	Discard	Regular hand washing, Keep house surroundings clean	0	1	1
LT	Douala	MADAGASCAR	88	1.7	36	1	1	3	Business/Private sector	2	3	1	0	None of these	0	0	0	0	6	Self-made/Tailor	0	0	0	1	1	0	To cover nose, mouth, and chin, such that I can breath	0	0	0	0	0	0	1	7	I wear face mask whenever I am going outdoors	0	0	1	0	0	0	0	3. One/day	Wash and re-use	Regular hand washing, We don’t welcome visitors	0	0	1
CE	Yaoundé	TSINGA	86	1.8	36	1	2	2	Housewife	2	3	0	0	None of these	0	0	0	0	7	From the office, Pharmacy	0	1	1	0	0	1	To cover the nose, so as to breath with my mouth	0	0	0	0	0	1	0	1	Hard to be consistent in wearing face masks	0	0	0	0	0	1	0	3. One/day	Discard	Regular hand washing	0	0	1
LT	Douala	MAKEPE	77	1.7	29	1	2	1	Unskilled	2	2	1	0	None of these	0	0	0	0	2	From the office	0	0	1	0	2	0	To cover both mouth and nose	0	0	0	1	0	0	0	2	Hard to be consistent in wearing face masks	0	0	0	0	0	1	0	4. Don’t change them	Discard	Regular hand washing, Keep house surroundings clean	0	1	1
CE	Yaoundé	ECOLE DE POLICE	57	1.68	36	1	2	1	Unemployed	2	2	1	0	Gastritis	0	0	1	0	13	Self-made/Tailor, A gift from a relationship	1	0	0	1	3	0	To cover nose, mouth, and chin, such that I can breath	0	0	0	0	0	0	1	7	It gives heat, It is boring and uncomfortable	0	0	0	1	1	0	0	3. One/day	Wash and re-use	Regular hand washing	0	0	1
LT	Douala	LOGPOM	88	1.72	29	1	2	1	Unskilled	2	2	1	0	None of these	0	0	0	0	6	Self-made/Tailor	0	0	0	1	1	0	To cover nose, mouth, and chin, such that I can breath	0	0	0	0	0	0	1	7	I wear face mask whenever I am going outdoors	0	0	1	0	0	0	0	3. One/day	Wash and re-use	Regular hand washing, We don’t welcome visitors	0	0	1
LT	Douala	NDOGPASSI	66	1.5	37	1	2	2	Unemployed	2	2	1	0	None of these	0	0	0	0	13	From the office, Pharmacy	0	1	1	0	0	1	To cover the nose, so as to breath with my mouth	0	0	0	0	0	1	0	1	Hard to be consistent in wearing face masks	0	0	0	0	0	1	0	3. One/day	Discard	Regular hand washing	0	0	1
LT	Douala	BEPANDA	57	1.57	22	2	1	2	Student	1	2	0	0	Gastritis	0	0	1	0	4	A gift from a relationship, Bought	1	1	0	0	1	0	To cover nose, mouth, and chin, such that I can breath	0	0	0	0	0	0	1	0	Hard to be consistent in wearing face masks	0	0	0	0	0	1	0	4. Don’t change them	Wash and re-use	Keep house surroundings clean, I have no Corona Prevention Method	0	1	0
LT	Douala	CCC	55.6	1.6	37	2	2	1	Unemployed	2	2	1	0	None of these	0	0	0	0	14	A gift from a relationship, From the office, Pharmacy	1	1	1	0	4	2	To cover both mouth and nose, To cover nose, mouth, and chin, such that I can breath	0	0	1	1	0	0	0	7	I wear face mask whenever I am going outdoors	0	0	1	0	0	0	0	2. Six hourly	Discard	Regular hand washing, Have chlorinated water at the door, Keep house surroundings clean, We practice social distancing	1	1	1
LT	Douala	YASSA	73	1.6	37	1	2	1	Unemployed	2	2	1	0	Gastritis	0	0	1	0	1	From the office, Others (Specify):, Markets	0	1	1	0	1	0	Below my chin, To cover both mouth and nose, To cover nose, mouth, and chin, such that I can breath	1	0	0	1	0	0	1	5	Hard to be consistent in wearing face masks, When entering crowded places	0	0	1	0	0	1	0	4. Don’t change them	Wash and re-use	I have no Corona Prevention Method	0	0	0
LT	Douala	DAKAR	66	1.5	24	1	2	2	Housewife	3	6	1	0	None of these	0	0	0	0	6	Self-made/Tailor	0	0	0	1	7	0	To cover both mouth and nose	0	0	0	1	0	0	0	5	Hard to be consistent in wearing face masks, I wear face mask whenever I am going outdoors	0	0	1	0	0	1	0	4. Don’t change them	Wash and re-use	Regular hand washing, Have chlorinated water at the door, Keep house surroundings clean, We practice social distancing	1	1	1
LT	Douala	BILONGUE	73	1.67	26	2	2	1	Unemployed	1	1	1	0	None of these	0	0	0	0	5	Self-made/Tailor, A gift from a relationship, Pharmacy	1	1	0	1	1	0	To cover both mouth and nose, To cover nose, mouth, and chin, such that I can breath	0	0	1	1	0	0	0	7	I wear face mask whenever I am going outdoors	0	0	1	0	0	0	0	3. One/day	Wash and re-use	Regular hand washing, We practice social distancing	0	0	1
LT	Douala	BILONGUE	70	1.67	37	2	2	1	Unemployed	2	2	1	0	Hepatitis/Liver disease	0	0	0	1	11	From the office, Pharmacy	0	1	1	0	1	0	To cover nose, mouth, and chin, such that I can breath	0	0	0	0	0	0	1	7	Hard to be consistent in wearing face masks	0	0	0	0	0	1	0	3. One/day	Discard	Regular hand washing	0	0	1
LT	Douala	NDOGBONG	56	1.6	37	2	2	1	Unemployed	2	2	1	0	None of these	0	0	0	0	3	A gift from a relationship, Others (Specify):	1	0	0	0	1	2	To cover nose, mouth, and chin, such that I can breath	0	0	0	0	0	0	1	2	Hard to be consistent in wearing face masks	0	0	0	0	0	1	0	3. One/day	Wash and re-use	Regular hand washing, We practice social distancing	0	0	1
LT	Douala	YASSA (JAPOMA)	69	1.73	37	2	2	1	Unskilled	2	2	1	0	Gastritis	0	0	1	0	13	From the office, Pharmacy	0	1	1	0	2	0	To cover both mouth and nose, To cover nose, mouth, and chin, such that I can breath	0	0	1	1	0	0	0	7	I use them regularly	0	1	0	0	0	0	0	3. One/day	Discard	Regular hand washing, Keep house surroundings clean, We practice social distancing	0	1	1
LT	Douala	NONGLACE	75	1.7	37	1	2	1	Unemployed	2	2	1	0	High BP/Hypertension	1	0	0	0	10	Pharmacy	0	1	0	0	1	0	To cover nose, mouth, and chin, such that I can breath	0	0	0	0	0	0	1	7		0	0	0	0	0	0	0	3. One/day	Discard	Regular hand washing, Have chlorinated water at the door, Keep house surroundings clean	1	1	1
LT	Douala	BONAMOUSSADI	59	1.64	37	2	2	1	Unemployed	2	2	1	0	Gastritis	0	0	1	0	3	A gift from a relationship	1	0	0	0	4	0	To cover both mouth and nose	0	0	0	1	0	0	0	1	Hard to be consistent in wearing face masks	0	0	0	0	0	1	0	3. One/day	Discard	Regular hand washing	0	0	1
LT	Douala	JAPOMA	91	1.7	37	1	1	3	Business/Private sector	2	3	1	0	None of these	0	0	0	0	5	Others (Specify):	0	0	0	0	3	0	To cover nose, mouth, and chin, such that I can breath	0	0	0	0	0	0	1	6	I wear face mask whenever I am going outdoors	0	0	1	0	0	0	0	3. One/day	Discard	Regular hand washing, Keep house surroundings clean, We practice social distancing	0	1	1
LT	Douala	NDOGPASSI 3	61	1.65	23	1	2	2	Student	1	2	0	0	None of these	0	0	0	0	2	From the office	0	0	1	0	2	0	To cover both mouth and nose	0	0	0	1	0	0	0	2	Hard to be consistent in wearing face masks	0	0	0	0	0	1	0	4. Don’t change them	Discard	Regular hand washing, Keep house surroundings clean	0	1	1
LT	Douala	VILLAGE	100	1.75	27	2	1	1	Unemployed	1	1	1	0	Gastritis	0	0	1	0	13	Self-made/Tailor, A gift from a relationship	1	0	0	1	3	0	To cover nose, mouth, and chin, such that I can breath	0	0	0	0	0	0	1	7	It gives heat, It is boring and uncomfortable	0	0	0	1	1	0	0	3. One/day	Wash and re-use	Regular hand washing	0	0	1
CE	Yaoundé	CARRIERE	76	1.66	37	2	2	1	Unemployed	2	2	1	0	None of these	0	0	0	0	0	I don’t have face mask	0	0	0	0	1	0	I don’t have one	0	0	0	0	0	0	0	0	I put it on, only in the presence of security forces	1	0	0	0	0	0	0	4. Don’t change them	Discard	I have no Corona Prevention Method	0	0	0
CE	Yaoundé	MELEN	51	1.5	37	1	2	1	Unemployed	2	2	1	0	None of these	0	0	0	0	0	I don’t have face mask	0	0	0	0	0	1	I don’t have one	0	0	0	0	0	0	0	0	It is boring and uncomfortable	0	0	0	0	1	0	0	4. Don’t change them	Discard	I have no Corona Prevention Method	0	0	0
LT	Douala	BILONGUE	96	1.6	21	2	1	2	Student	1	2	0	0	None of these	0	0	0	0	0	I don’t have face mask	0	0	0	0	1	0	I don’t have one	0	0	0	0	0	0	0	0	I put it on, only in the presence of security forces	1	0	0	0	0	0	0	4. Don’t change them	Discard	I have no Corona Prevention Method	0	0	0
CE	Yaoundé	NKOLBISSON	74	1.67	37	1	2	1	Unemployed	2	2	1	0	Gastritis	0	0	1	0	0	I don’t have face mask	0	0	0	0	0	1	I don’t have one	0	0	0	0	0	0	0	0	It is boring and uncomfortable	0	0	0	0	1	0	0	4. Don’t change them	Discard	I have no Corona Prevention Method	0	0	0
LT	Douala	NDOGPASSI 2	76	1.75	26	1	1	1	Unemployed	1	1	1	0	Gastritis	0	0	1	0	4	Others (Specify):	0	0	0	0	3	0	To cover the mouth, so as to breath with my nose	0	1	0	0	0	0	0	4	Hard to be consistent in wearing face masks	0	0	0	0	0	1	0	3. One/day	Wash and re-use	Regular hand washing, Keep house surroundings clean	0	1	1
LT	Douala	PK 12	86	1.64	26	1	1	1	Unemployed	1	1	1	0	None of these	0	0	0	0	6	Self-made/Tailor	0	0	0	1	1	0	To cover nose, mouth, and chin, such that I can breath	0	0	0	0	0	0	1	7	I wear face mask whenever I am going outdoors	0	0	1	0	0	0	0	3. One/day	Wash and re-use	Regular hand washing, We don’t welcome visitors	0	0	1
LT	Douala	BP CITE	81	1.62	27	1	1	1	Unemployed	1	1	1	0	None of these	0	0	0	0	13	From the office, Pharmacy	0	1	1	0	0	1	To cover the nose, so as to breath with my mouth	0	0	0	0	0	1	0	1	Hard to be consistent in wearing face masks	0	0	0	0	0	1	0	3. One/day	Discard	Regular hand washing	0	0	1
LT	Douala	NDOGPASSI	64	1.6	27	2	1	1	Unemployed	1	1	1	0	Gastritis	0	0	1	0	4	A gift from a relationship, Bought	1	1	0	0	1	0	To cover nose, mouth, and chin, such that I can breath	0	0	0	0	0	0	1	0	Hard to be consistent in wearing face masks	0	0	0	0	0	1	0	4. Don’t change them	Wash and re-use	Keep house surroundings clean, I have no Corona Prevention Method	0	1	0
LT	Douala	YASSA	74	1.7	38	2	1	2	Unemployed	2	3	1	0	None of these	0	0	0	0	14	A gift from a relationship, From the office, Pharmacy	1	1	1	0	4	2	To cover both mouth and nose, To cover nose, mouth, and chin, such that I can breath	0	0	1	1	0	0	0	7	I wear face mask whenever I am going outdoors	0	0	1	0	0	0	0	2. Six hourly	Discard	Regular hand washing, Have chlorinated water at the door, Keep house surroundings clean, We practice social distancing	1	1	1
LT	Douala	NYLON	58	1.64	38	1	1	1	Unemployed	2	3	0	0	Gastritis	0	0	1	0	1	From the office, Others (Specify):, Markets	0	1	1	0	1	0	Below my chin, To cover both mouth and nose, To cover nose, mouth, and chin, such that I can breath	1	0	0	1	0	0	1	5	Hard to be consistent in wearing face masks, When entering crowded places	0	0	1	0	0	1	0	4. Don’t change them	Wash and re-use	I have no Corona Prevention Method	0	0	0
LT	Douala	BILONGUE (NYLON)	90	1.7	38	1	1	1	Unemployed	2	3	0	0	None of these	0	0	0	0	6	Self-made/Tailor	0	0	0	1	7	0	To cover both mouth and nose	0	0	0	1	0	0	0	5	Hard to be consistent in wearing face masks, I wear face mask whenever I am going outdoors	0	0	1	0	0	1	0	4. Don’t change them	Wash and re-use	Regular hand washing, Have chlorinated water at the door, Keep house surroundings clean, We practice social distancing	1	1	1
LT	Douala	BRAZZAVILE	60	1.65	22	2	1	2	Student	1	2	0	0	None of these	0	0	0	0	5	Self-made/Tailor, A gift from a relationship, Pharmacy	1	1	0	1	1	0	To cover both mouth and nose, To cover nose, mouth, and chin, such that I can breath	0	0	1	1	0	0	0	7	I wear face mask whenever I am going outdoors	0	0	1	0	0	0	0	3. One/day	Wash and re-use	Regular hand washing, We practice social distancing	0	0	1
LT	Douala	NDOGPASSI	99	1.75	38	2	1	1	Unemployed	2	3	1	0	Hepatitis/Liver disease	0	0	0	1	11	From the office, Pharmacy	0	1	1	0	1	0	To cover nose, mouth, and chin, such that I can breath	0	0	0	0	0	0	1	7	Hard to be consistent in wearing face masks	0	0	0	0	0	1	0	3. One/day	Discard	Regular hand washing	0	0	1
LT	Douala	LOGBABA PLATEAU	75	1.66	38	2	1	1	Unemployed	2	3	1	0	None of these	0	0	0	0	3	A gift from a relationship, Others (Specify):	1	0	0	0	1	2	To cover nose, mouth, and chin, such that I can breath	0	0	0	0	0	0	1	2	Hard to be consistent in wearing face masks	0	0	0	0	0	1	0	3. One/day	Wash and re-use	Regular hand washing, We practice social distancing	0	0	1
LT	Douala	BILONGUE	52	1.5	38	1	1	1	Unemployed	2	3	0	0	Gastritis	0	0	1	0	13	From the office, Pharmacy	0	1	1	0	2	0	To cover both mouth and nose, To cover nose, mouth, and chin, such that I can breath	0	0	1	1	0	0	0	7	I use them regularly	0	1	0	0	0	0	0	3. One/day	Discard	Regular hand washing, Keep house surroundings clean, We practice social distancing	0	1	1
LT	Douala	CITE CICAM	95	1.6	38	1	1	1	Unemployed	2	3	1	0	High BP/Hypertension	1	0	0	0	10	Pharmacy	0	1	0	0	1	0	To cover nose, mouth, and chin, such that I can breath	0	0	0	0	0	0	1	7		0	0	0	0	0	0	0	3. One/day	Discard	Regular hand washing, Have chlorinated water at the door, Keep house surroundings clean	1	1	1
LT	Douala	DAKAR	73	1.67	38	2	1	3	Skilled worker	2	3	0	0	Gastritis	0	0	1	0	3	A gift from a relationship	1	0	0	0	4	0	To cover both mouth and nose	0	0	0	1	0	0	0	1	Hard to be consistent in wearing face masks	0	0	0	0	0	1	0	3. One/day	Discard	Regular hand washing	0	0	1
LT	Douala	CITE SIC	75	1.75	24	1	1	2	Student	1	2	0	0	None of these	0	0	0	0	5	Others (Specify):	0	0	0	0	3	0	To cover nose, mouth, and chin, such that I can breath	0	0	0	0	0	0	1	6	I wear face mask whenever I am going outdoors	0	0	1	0	0	0	0	3. One/day	Discard	Regular hand washing, Keep house surroundings clean, We practice social distancing	0	1	1
LT	Douala	BILONGUE	85	1.64	22	1	1	3	Business/Private sector	1	2	0	0	None of these	0	0	0	0	2	From the office	0	0	1	0	2	0	To cover both mouth and nose	0	0	0	1	0	0	0	2	Hard to be consistent in wearing face masks	0	0	0	0	0	1	0	4. Don’t change them	Discard	Regular hand washing, Keep house surroundings clean	0	1	1
LT	Douala	DEIDO	90	1.71	22	2	1	2	Student	1	2	0	0	Gastritis	0	0	1	0	13	Self-made/Tailor, A gift from a relationship	1	0	0	1	3	0	To cover nose, mouth, and chin, such that I can breath	0	0	0	0	0	0	1	7	It gives heat, It is boring and uncomfortable	0	0	0	1	1	0	0	3. One/day	Wash and re-use	Regular hand washing	0	0	1
LT	Douala	NGODI BAKOKO	80	1.62	26	2	2	3	Skilled worker	2	3	1	0	None of these	0	0	0	0	0	I don’t have face mask	0	0	0	0	1	0	I don’t have one	0	0	0	0	0	0	0	0	I put it on, only in the presence of security forces	1	0	0	0	0	0	0	4. Don’t change them	Discard	I have no Corona Prevention Method	0	0	0
LT	Douala	QUARTIER NYLON	63	1.6	38	2	1	2	Unemployed	2	3	1	0	None of these	0	0	0	0	0	I don’t have face mask	0	0	0	0	0	1	I don’t have one	0	0	0	0	0	0	0	0	It is boring and uncomfortable	0	0	0	0	1	0	0	4. Don’t change them	Discard	I have no Corona Prevention Method	0	0	0
CE	Yaoundé	ETOUG-EBE	56.5	1.55	23	2	1	2	Student	1	2	0	0	None of these	0	0	0	0	0	I don’t have face mask	0	0	0	0	1	0	I don’t have one	0	0	0	0	0	0	0	0	I put it on, only in the presence of security forces	1	0	0	0	0	0	0	4. Don’t change them	Discard	I have no Corona Prevention Method	0	0	0
LT	Douala	NYTON	60	1.6	38	2	1	1	Unemployed	2	3	1	0	Gastritis	0	0	1	0	0	I don’t have face mask	0	0	0	0	0	1	I don’t have one	0	0	0	0	0	0	0	0	It is boring and uncomfortable	0	0	0	0	1	0	0	4. Don’t change them	Discard	I have no Corona Prevention Method	0	0	0
LT	Douala	NDOGPASSI	98	1.7	39	1	1	1	Unemployed	2	3	2	0	Gastritis	0	0	1	0	4	Others (Specify):	0	0	0	0	3	0	To cover the mouth, so as to breath with my nose	0	1	0	0	0	0	0	4	Hard to be consistent in wearing face masks	0	0	0	0	0	1	0	3. One/day	Wash and re-use	Regular hand washing, Keep house surroundings clean	0	1	1
LT	Douala	LOGPOM	70	1.68	39	2	1	2	Unemployed	2	3	1	0	None of these	0	0	0	0	6	Self-made/Tailor	0	0	0	1	1	0	To cover nose, mouth, and chin, such that I can breath	0	0	0	0	0	0	1	7	I wear face mask whenever I am going outdoors	0	0	1	0	0	0	0	3. One/day	Wash and re-use	Regular hand washing, We don’t welcome visitors	0	0	1
LT	Douala	BONABERI	84	1.72	39	1	1	2	Unemployed	2	3	2	0	None of these	0	0	0	0	13	From the office, Pharmacy	0	1	1	0	0	1	To cover the nose, so as to breath with my mouth	0	0	0	0	0	1	0	1	Hard to be consistent in wearing face masks	0	0	0	0	0	1	0	3. One/day	Discard	Regular hand washing	0	0	1
LT	Douala	NEW-TOWN A.	56.5	1.55	39	1	1	2	Unemployed	2	3	1	0	None of these	0	0	0	0	2	From the office	0	0	1	0	2	0	To cover both mouth and nose	0	0	0	1	0	0	0	2	Hard to be consistent in wearing face masks	0	0	0	0	0	1	0	4. Don’t change them	Discard	Regular hand washing, Keep house surroundings clean	0	1	1
LT	Douala	VILLAGE	60	1.6	39	2	1	2	Unemployed	2	3	1	0	None of these	0	0	0	0	6	Self-made/Tailor	0	0	0	1	1	0	To cover nose, mouth, and chin, such that I can breath	0	0	0	0	0	0	1	7	I wear face mask whenever I am going outdoors	0	0	1	0	0	0	0	3. One/day	Wash and re-use	Regular hand washing, We don’t welcome visitors	0	0	1
CE	Yaoundé	NKOLDONGO	98	1.7	22	2	1	2	Student	1	2	0	0	None of these	0	0	0	0	13	From the office, Pharmacy	0	1	1	0	0	1	To cover the nose, so as to breath with my mouth	0	0	0	0	0	1	0	1	Hard to be consistent in wearing face masks	0	0	0	0	0	1	0	3. One/day	Discard	Regular hand washing	0	0	1
CE	Yaoundé	NLONGKAK	70	1.68	23	1	2	3	Student	1	2	0	0	None of these	0	0	0	0	2	From the office	0	0	1	0	2	0	To cover both mouth and nose	0	0	0	1	0	0	0	2	Hard to be consistent in wearing face masks	0	0	0	0	0	1	0	4. Don’t change them	Discard	Regular hand washing, Keep house surroundings clean	0	1	1
CE	Yaoundé	EKOUNOU	84	1.72	25	2	2	3	Skilled worker	2	3	1	0	Gastritis	0	0	1	0	13	Self-made/Tailor, A gift from a relationship	1	0	0	1	3	0	To cover nose, mouth, and chin, such that I can breath	0	0	0	0	0	0	1	7	It gives heat, It is boring and uncomfortable	0	0	0	1	1	0	0	3. One/day	Wash and re-use	Regular hand washing	0	0	1
LT	Douala	CCC	66	1.64	39	1	1	2	Unemployed	2	3	2	0	Gastritis	0	0	1	0	13	From the office, Pharmacy	0	1	1	0	1	0	To cover nose, mouth, and chin	0	0	0	0	1	0	0	7	Hard to be consistent in wearing face masks	0	0	0	0	0	1	0	3. One/day	Discard	Regular hand washing, Keep house surroundings clean	0	1	1
CE	Yaoundé	ELIGEDJOA	106	1.7	26	1	1	3	Skilled worker	2	2	0	0	None of these	0	0	0	0	6	Self-made/Tailor	0	0	0	1	1	0	To cover nose, mouth, and chin, such that I can breath	0	0	0	0	0	0	1	7	I wear face mask whenever I am going outdoors	0	0	1	0	0	0	0	3. One/day	Wash and re-use	Regular hand washing, We don’t welcome visitors	0	0	1
CE	Yaoundé	ODZA	76	1.6	39	1	2	2	Housewife	2	3	0	0	Hepatitis/Liver disease	0	0	0	1	3	A gift from a relationship	1	0	0	0	1	0	Below my chin	1	0	0	0	0	0	0	2	Hard to be consistent in wearing face masks	0	0	0	0	0	1	0	3. One/day	Wash and re-use	Regular hand washing, Have chlorinated water at the door	1	0	1
CE	Yaoundé	MBANKOLO	79	1.6	39	1	2	2	Housewife	2	3	0	0	None of these	0	0	0	0	13	From the office, Pharmacy	0	1	1	0	0	1	To cover the nose, so as to breath with my mouth	0	0	0	0	0	1	0	1	Hard to be consistent in wearing face masks	0	0	0	0	0	1	0	3. One/day	Discard	Regular hand washing	0	0	1
CE	Yaoundé	EMANA	83	1.67	26	1	1	1	Unskilled	1	2	0	0	None of these	0	0	0	0	13	From the office, Pharmacy	0	1	1	0	1	1	To cover nose, mouth, and chin	0	0	0	0	1	0	0	3	It is boring and uncomfortable	0	0	0	0	1	0	0	4. Don’t change them	Wash and re-use	I have no Corona Prevention Method	0	0	0
CE	Yaoundé	OYM-ABBANG	66	1.65	39	1	1	2	Unemployed	2	3	1	0	None of these	0	0	0	0	6	Self-made/Tailor	0	0	0	1	2	0	To cover nose, mouth, and chin, such that I can breath	0	0	0	0	0	0	1	2	I wear face mask whenever I am going outdoors	0	0	1	0	0	0	0	3. One/day	Wash and re-use	Regular hand washing, Keep house surroundings clean	0	1	1
LT	Douala	DJELENG 1	86	1.65	39	2	2	3	Skilled worker	2	3	0	0	Hepatitis/Liver disease	0	0	0	1	9	Self-made/Tailor, From the office, Pharmacy	0	1	1	1	1	0	To cover nose, mouth, and chin, such that I can breath	0	0	0	0	0	0	1	6	I wear face mask whenever I am going outdoors	0	0	1	0	0	0	0	4. Don’t change them	Wash and re-use	Regular hand washing, I stay alone	0	0	1
LT	Douala	DAKAR	92	1.68	40	2	1	2	Unemployed	2	3	1	0	None of these	0	0	0	0	3	A gift from a relationship	1	0	0	0	1	0	Below my chin	1	0	0	0	0	0	0	6	It is boring and uncomfortable	0	0	0	0	1	0	0	1. Three hourly	Discard	Regular hand washing, Have chlorinated water at the door, We don’t welcome visitors, Keep house surroundings clean	1	1	1
LT	Douala	JAPOMA	84	1.7	40	1	1	1	Unemployed	2	3	2	1	None of these	0	0	0	0	5	From the office	0	0	1	0	3	2	To cover nose, mouth, and chin, such that I can breath	0	0	0	0	0	0	1	7	I wear face mask whenever I am going outdoors	0	0	1	0	0	0	0	4. Don’t change them	Wash and re-use	Regular hand washing, Keep house surroundings clean	0	1	1
LT	Douala	BILONGUE	66	1.7	40	1	1	3	Medical personnel	2	4	2	0	Gastritis	0	0	1	0	2	A gift from a relationship	1	0	0	0	4	0	To cover both mouth and nose	0	0	0	1	0	0	0	7	Hard to be consistent in wearing face masks	0	0	0	0	0	1	0	2. Six hourly	Discard	Regular hand washing, Keep house surroundings clean	0	1	1
CE	Yaoundé	MELEN	86	1.68	27	2	1	2	Unemployed	1	1	1	0	None of these	0	0	0	0	3	Self-made/Tailor	0	0	0	1	3	1	To cover nose, mouth, and chin, such that I can breath	0	0	0	0	0	0	1	2	I wear face mask whenever I am going outdoors	0	0	1	0	0	0	0	2. Six hourly	Discard	Have chlorinated water at the door	1	0	0
LT	Douala	NDOGBONG	99	1.7	40	2	1	2	Unemployed	2	3	2	1	Gastritis	0	0	1	0	4	A gift from a relationship, Bought	1	1	0	0	1	0	To cover nose, mouth, and chin, such that I can breath	0	0	0	0	0	0	1	0	Hard to be consistent in wearing face masks	0	0	0	0	0	1	0	4. Don’t change them	Wash and re-use	Keep house surroundings clean, I have no Corona Prevention Method	0	1	0
LT	Douala	BONAMOUSADI	60	1.6	40	2	1	2	Unemployed	2	3	2	0	None of these	0	0	0	0	13	Bought from the shop	0	1	0	0	4	2	To cover nose, mouth, and chin, such that I can breath	0	0	0	0	0	0	1	7		0	0	0	0	0	0	0	3. One/day	Discard	Regular hand washing, We practice social distancing, Alcohol base hand rub	0	0	1
CE	Yaoundé	SCIENCE (ETOUG-EB E)	98	1.7	27	1	1	2	Unemployed	1	1	1	1	None of these	0	0	0	0	5	Bought from the shop	0	1	0	0	4	1	Below my chin	1	0	0	0	0	0	0	3	I wear face mask whenever I am going outdoors	0	0	1	0	0	0	0	3. One/day	Discard	Regular hand washing, Keep house surroundings clean	0	1	1
CE	Yaoundé	ELIG-EDJOA	70	1.68	24	1	1	2	Student	1	1	0	0	None of these	0	0	0	0	8	From the office, Pharmacy, I buy	0	1	1	0	2	1	Below my chin	1	0	0	0	0	0	0	2	Hard to be consistent in wearing face masks	0	0	0	0	0	1	0	3. One/day	Wash and re-use	Regular hand washing, Have chlorinated water at the door	1	0	1
LT	Douala	PK11	84	1.72	40	1	2	2	Housewife	4	5	2	0	Gastritis	0	0	1	0	13	From the office	0	0	1	0	1	0	To cover the nose, so as to breath with my mouth	0	0	0	0	0	1	0	1	Hard to be consistent in wearing face masks	0	0	0	0	0	1	0	3. One/day	Discard	Regular hand washing	0	0	1
CE	Yaoundé	ELIG-EFFA	66	1.64	21	2	1	3	Student	1	1	0	0	None of these	0	0	0	0	1	Self-made/Tailor, Others (Specify):	0	0	0	1	2	0	To cover nose, mouth, and chin	0	0	0	0	1	0	0	3	It is boring and uncomfortable	0	0	0	0	1	0	0	4. Don’t change them	Wash and re-use	I have no Corona Prevention Method	0	0	0
LT	Douala	NEWBELLE	106	1.64	40	2	1	2	Unemployed	2	3	2	0	Backache	1	0	0	0	4	Others (Specify):, From a vendor	0	1	0	0	3	0	To cover nose, mouth, and chin, such that I can breath	0	0	0	0	0	0	1	3	It is boring and uncomfortable	0	0	0	0	1	0	0	3. One/day	Wash and re-use	Regular hand washing, Have chlorinated water at the door, We practice social distancing	1	0	1
CE	Yaoundé	ELIG-EDJOA	57	1.6	28	1	2	1	Unskilled	2	3	0	0	Diabetes	0	1	0	0	4	A gift from a relationship, Pharmacy	1	1	0	0	3	2	Below my chin, To cover the mouth, so as to breath with my nose	1	1	0	0	0	0	0	7	I wear face mask whenever I am going outdoors	0	0	1	0	0	0	0	2. Six hourly	Discard	Regular hand washing, Have chlorinated water at the door, Keep house surroundings clean, We practice social distancing	1	1	1
LT	Douala	DAKAR	76	1.6	40	2	1	3	Medical personnel	2	4	2	0	None of these	0	0	0	0	3	A gift from a relationship	1	0	0	0	2	1	To cover both mouth and nose	0	0	0	1	0	0	0	4	It is boring and uncomfortable	0	0	0	0	1	0	0	3. One/day	Wash and re-use	Regular hand washing	0	0	1
LT	Douala	BESSENGUE	79	1.6	40	1	1	1	Unemployed	2	3	1	0	High BP/Hypertension	1	0	0	0	11	From the office, Pharmacy	0	1	1	0	1	0	To cover nose, mouth, and chin, such that I can breath	0	0	0	0	0	0	1	7	I use them regularly	0	1	0	0	0	0	0	1. Three hourly	Discard	Regular hand washing, Keep house surroundings clean, We practice social distancing	0	1	1
LT	Douala	YASSA	83	1.67	40	2	1	1	Unemployed	2	3	2	1	High BP/Hypertension, Gastritis	1	0	1	0	13	A gift from a relationship, From the office, Pharmacy	1	1	1	0	5	0	To cover both mouth and nose, To cover nose, mouth, and chin, such that I can breath	0	0	1	1	0	0	0	7	Hard to be consistent in wearing face masks	0	0	0	0	0	1	0	1. Three hourly	Discard	Regular hand washing, Have chlorinated water at the door, Keep house surroundings clean, We practice social distancing	1	1	1
CE	Yaoundé	ETOUG-EBE	66	1.65	24	2	2	3	Skilled worker	2	3	0	0	High BP/Hypertension	1	0	0	0	3	A gift from a relationship, Pharmacy	1	1	0	0	5	0	Below my chin, To cover the nose, so as to breath with my mouth	1	0	1	0	0	0	0	3	It is boring and uncomfortable	0	0	0	0	1	0	0	3. One/day	Wash and re-use	Regular hand washing, Have chlorinated water at the door, We practice social distancing	1	0	1
LT	Douala	NYASSA	86	1.65	40	1	1	3	Medical personnel	2	4	2	0	None of these	0	0	0	0	14	A gift from a relationship, From the office, Pharmacy	1	1	1	0	4	2	To cover both mouth and nose, To cover nose, mouth, and chin, such that I can breath	0	0	1	1	0	0	0	7	I wear face mask whenever I am going outdoors	0	0	1	0	0	0	0	2. Six hourly	Discard	Regular hand washing, Have chlorinated water at the door, Keep house surroundings clean, We practice social distancing	1	1	1
CE	Yaoundé	BIYEM-ASSI	92	1.68	21	1	1	2	Student	1	1	0	0	Gastritis	0	0	1	0	3	A gift from a relationship	1	0	0	0	5	1	To cover nose, mouth, and chin, such that I can breath	0	0	0	0	0	0	1	4	It is boring and uncomfortable	0	0	0	0	1	0	0	3. One/day	Wash and re-use	Regular hand washing	0	0	1
LT	Douala	AKWA	84	1.7	40	2	1	3	Medical personnel	3	4	1	0	None of these	0	0	0	0	13	Pharmacy	0	1	0	0	5	0	To cover both mouth and nose	0	0	0	1	0	0	0	7	It is boring and uncomfortable	0	0	0	0	1	0	0	3. One/day	Wash and re-use	Regular hand washing, We practice social distancing	0	0	1
CE	Yaoundé	ELIG-EDZOA	66	1.7	24	1	1	1	Unskilled	1	2	0	0	None of these	0	0	0	0	4	Others (Specify):, From a vendor	0	1	0	0	5	0	To cover the mouth, so as to breath with my nose, To cover both mouth and nose, To cover nose, mouth, and chin, such that I can breath	0	1	0	1	0	0	0	5	It gives heat, Hard to be consistent in wearing face masks, It is boring and uncomfortable	0	0	0	1	1	1	0	3. One/day	Discard	Regular hand washing	0	0	1
CE	Yaoundé	ELIG-EFFA	86	1.68	25	1	1	3	Business/Private sector	1	2	0	0	Gastritis	0	0	1	0	1	From the office, Others (Specify):, Markets	0	1	1	0	1	0	Below my chin, To cover both mouth and nose, To cover nose, mouth, and chin, such that I can breath	1	0	0	1	0	0	1	5	Hard to be consistent in wearing face masks, When entering crowded places	0	0	1	0	0	1	0	4. Don’t change them	Wash and re-use	I have no Corona Prevention Method	0	0	0
CE	Yaoundé	EMIA	99	1.7	27	1	1	3	Student	2	2	0	0	Gastritis	0	0	1	0	3	Self-made/Tailor, From the office, Pharmacy	0	1	1	1	1	0	To cover both mouth and nose	0	0	0	1	0	0	0	3	I wear face mask whenever I am going outdoors	0	0	1	0	0	0	0	3. One/day	Discard	Regular hand washing	0	0	1
CE	Yaoundé	CARRIERE	75	1.62	22	1	1	2	Student	1	1	0	0	Hepatitis/Liver disease	0	0	0	1	4	Pharmacy, Friends	1	1	0	0	1	0	To cover the nose, so as to breath with my mouth	0	0	0	0	0	1	0	5	It gives heat, It is boring and uncomfortable	0	0	0	1	1	0	0	4. Don’t change them	Wash and re-use	Regular hand washing	0	0	1
LT	Douala	NYALLA	62	1.56	40	1	1	1	Unemployed	2	3	0	0	None of these	0	0	0	0	5	From the office, Pharmacy	0	1	1	0	1	0	To cover both mouth and nose, To cover nose, mouth, and chin, such that I can breath	0	0	1	1	0	0	0	5	It is boring and uncomfortable	0	0	0	0	1	0	0	4. Don’t change them	Discard	Regular hand washing	0	0	1
CE	Yaoundé	BONAS	66	1.54	26	1	1	2	Student	2	2	0	0	Diabetes	0	1	0	0	4	A gift from a relationship, Pharmacy	1	1	0	0	3	2	Below my chin, To cover the mouth, so as to breath with my nose	1	1	0	0	0	0	0	7	I wear face mask whenever I am going outdoors	0	0	1	0	0	0	0	2. Six hourly	Discard	Regular hand washing, Have chlorinated water at the door, Keep house surroundings clean, We practice social distancing	1	1	1
CE	Yaoundé	EKOUNOU	71	1.7	27	2	1	1	Unskilled	2	2	1	0	Diabetes	0	1	0	0	4	A gift from a relationship, Pharmacy	1	1	0	0	3	2	Below my chin, To cover the mouth, so as to breath with my nose	1	1	0	0	0	0	0	7	I wear face mask whenever I am going outdoors	0	0	1	0	0	0	0	2. Six hourly	Discard	Regular hand washing, Have chlorinated water at the door, Keep house surroundings clean, We practice social distancing	1	1	1
CE	Yaoundé	NKOLMESENG	81	1.75	24	1	1	1	Unskilled	1	2	0	0	Diabetes	0	1	0	0	4	A gift from a relationship, Pharmacy	1	1	0	0	3	2	Below my chin, To cover the mouth, so as to breath with my nose	1	1	0	0	0	0	0	7	I wear face mask whenever I am going outdoors	0	0	1	0	0	0	0	2. Six hourly	Discard	Regular hand washing, Have chlorinated water at the door, Keep house surroundings clean, We practice social distancing	1	1	1
CE	Yaoundé	BIYEM-ASSI	58	1.63	27	2	1	2	Unemployed	1	1	1	0	Diabetes	0	1	0	0	4	A gift from a relationship, Pharmacy	1	1	0	0	3	2	Below my chin, To cover the mouth, so as to breath with my nose	1	1	0	0	0	0	0	7	I wear face mask whenever I am going outdoors	0	0	1	0	0	0	0	2. Six hourly	Discard	Regular hand washing, Have chlorinated water at the door, Keep house surroundings clean, We practice social distancing	1	1	1
CE	Yaoundé	ETOA MEKI	80	1.7	24	1	1	2	Student	1	1	0	1	Gastritis	0	0	1	0	4	Pharmacy	0	1	0	0	2	1	To cover both mouth and nose	0	0	0	1	0	0	0	4	It is boring and uncomfortable	0	0	0	0	1	0	0	3. One/day	Discard	Regular hand washing	0	0	1
CE	Yaoundé	NKOABANG	88	1.7	28	1	1	2	Unemployed	1	2	0	0	None of these	0	0	0	0	4	Self-made/Tailor	0	0	0	1	3	0	To cover nose, mouth, and chin, such that I can breath	0	0	0	0	0	0	1	7	I wear face mask whenever I am going outdoors	0	0	1	0	0	0	0	3. One/day	Wash and re-use	Regular hand washing	0	0	1
LT	Douala	SHELL VILLAGE	86	1.8	40	1	1	3	Engineer	2	3	1	0	None of these	0	0	0	0	6	Self-made/Tailor	0	0	0	1	7	0	To cover both mouth and nose	0	0	0	1	0	0	0	5	Hard to be consistent in wearing face masks, I wear face mask whenever I am going outdoors	0	0	1	0	0	1	0	4. Don’t change them	Wash and re-use	Regular hand washing, Have chlorinated water at the door, Keep house surroundings clean, We practice social distancing	1	1	1
CE	Yaoundé	ELIGEFFA	77	1.7	25	2	2	2	Unemployed	3	3	2	0	Backache	1	0	0	0	4	Others (Specify):, From a vendor	0	1	0	0	3	0	To cover nose, mouth, and chin, such that I can breath	0	0	0	0	0	0	1	3	It is boring and uncomfortable	0	0	0	0	1	0	0	3. One/day	Wash and re-use	Regular hand washing, Have chlorinated water at the door, We practice social distancing	1	0	1
CE	Yaoundé	MOKOLO	57	1.68	26	2	2	2	Unemployed	1	1	1	0	Backache	1	0	0	0	4	Others (Specify):, From a vendor	0	1	0	0	3	0	To cover nose, mouth, and chin, such that I can breath	0	0	0	0	0	0	1	3	It is boring and uncomfortable	0	0	0	0	1	0	0	3. One/day	Wash and re-use	Regular hand washing, Have chlorinated water at the door, We practice social distancing	1	0	1
CE	Yaoundé	ELIGEFFA	88	1.72	22	1	1	2	Student	1	1	0	0	Backache	1	0	0	0	4	Others (Specify):, From a vendor	0	1	0	0	3	0	To cover nose, mouth, and chin, such that I can breath	0	0	0	0	0	0	1	3	It is boring and uncomfortable	0	0	0	0	1	0	0	3. One/day	Wash and re-use	Regular hand washing, Have chlorinated water at the door, We practice social distancing	1	0	1
CE	Yaoundé	NKOLDONGO	81	1.6	21	2	1	2	Student	1	1	0	0	Gastritis	0	0	1	0	13	From the office, Pharmacy	0	1	1	0	2	0	To cover both mouth and nose, To cover nose, mouth, and chin, such that I can breath	0	0	1	1	0	0	0	7	I use them regularly	0	1	0	0	0	0	0	3. One/day	Discard	Regular hand washing, Keep house surroundings clean, We practice social distancing	0	1	1
CE	Yaoundé	NKOLDONGO	66	1.5	29	1	2	3	Business/Private sector	2	3	0	0	Gastritis	0	0	1	0	13	From the office, Pharmacy	0	1	1	0	2	0	To cover both mouth and nose, To cover nose, mouth, and chin, such that I can breath	0	0	0	1	0	0	1	7	I use regularly	0	1	0	0	0	0	0	3. One/day	Discard	Regular hand washing, Keep house surroundings clean, We practice social distancing	0	1	1
LT	Douala	VILLAGE	57	1.57	40	1	1	3	Engineer	2	2	0	0	High BP/Hypertension	1	0	0	0	10	Pharmacy	0	1	0	0	1	0	To cover nose, mouth, and chin, such that I can breath	0	0	0	0	0	0	1	7		0	0	0	0	0	0	0	3. One/day	Discard	Regular hand washing, Have chlorinated water at the door, Keep house surroundings clean	1	1	1
LT	Douala	MAKEPE	56	1.6	40	1	1	3	Engineer	2	2	0	0	None of these	0	0	0	0	3	Self-made/Tailor, Others (Specify):, Bought from the market	0	1	0	1	4	0	To cover both mouth and nose	0	0	0	1	0	0	0	3	It gives heat, Hard to be consistent in wearing face masks, I wear face mask whenever I am going outdoors	0	0	1	1	0	1	0	3. One/day	Wash and re-use	Regular hand washing, Have chlorinated water at the door, We practice social distancing	1	0	1
CE	Yaoundé	MELEN	73	1.6	40	1	2	2	Skilled worker	2	3	1	0	High BP/Hypertension, Gastritis	1	0	1	0	13	A gift from a relationship, From the office, Pharmacy	1	1	1	0	5	0	To cover both mouth and nose, To cover nose, mouth, and chin, such that I can breath	0	0	1	1	0	0	0	7	Hard to be consistent in wearing face masks	0	0	0	0	0	1	0	1. Three hourly	Discard	Regular hand washing, Have chlorinated water at the door, Keep house surroundings clean, We practice social distancing	1	1	1
LT	Douala	SAFCA	66	1.5	25	1	1	3	Student	2	2	0	0	High BP/Hypertension, Gastritis	1	0	1	0	13	A gift from a relationship, From the office, Pharmacy	1	1	1	0	5	0	To cover both mouth and nose, To cover nose, mouth, and chin, such that I can breath	0	0	1	1	0	0	0	7	Hard to be consistent in wearing face masks	0	0	0	0	0	1	0	1. Three hourly	Discard	Regular hand washing, Have chlorinated water at the door, Keep house surroundings clean, We practice social distancing	1	1	1
CE	Yaoundé	NKOMO	73	1.67	24	1	1	3	Student	1	1	0	0	None of these	0	0	0	0	2	Self-made/Tailor	0	0	0	1	1	0	To cover both mouth and nose	0	0	0	1	0	0	0	5	It is boring and uncomfortable	0	0	0	0	1	0	0	3. One/day	Wash and re-use	Regular hand washing	0	0	1
CE	Yaoundé	NKOZOA	70	1.67	24	2	2	2	Unskilled	2	3	0	0	None of these	0	0	0	0	5	Others (Specify):	0	0	0	0	3	0	To cover nose, mouth, and chin, such that I can breath	0	0	0	0	0	0	1	6	I wear face mask whenever I am going outdoors	0	0	1	0	0	0	0	3. One/day	Discard	Regular hand washing, Keep house surroundings clean, We practice social distancing	0	1	1
CE	Yaoundé	BRIQUETERIE	56	1.6	22	1	1	2	Student	1	1	0	0	High BP/Hypertension, Gastritis	1	0	1	0	13	A gift from a relationship, From the office, Pharmacy	1	1	1	0	5	0	To cover both mouth and nose, To cover nose, mouth, and chin, such that I can breath	0	0	1	1	0	0	0	7	Hard to be consistent in wearing face masks	0	0	0	0	0	1	0	1. Three hourly	Discard	Regular hand washing, Have chlorinated water at the door, Keep house surroundings clean, We practice social distancing	1	1	1
CE	Yaoundé	TSINGA	69	1.73	40	1	1	3	Engineer	2	2	0	0	High BP/Hypertension, Gastritis	1	0	1	0	13	A gift from a relationship, From the office, Pharmacy	1	1	1	0	5	0	To cover both mouth and nose, To cover nose, mouth, and chin, such that I can breath	0	0	1	1	0	0	0	7	Hard to be consistent in wearing face masks	0	0	0	0	0	1	0	1. Three hourly	Discard	Regular hand washing, Have chlorinated water at the door, Keep house surroundings clean, We practice social distancing	1	1	1
CE	Yaoundé	NKOMKANA	75	1.7	40	2	2	3	Engineer	2	3	2	0	None of these	0	0	0	0	0	I don’t have face mask	0	0	0	0	1	0	I don’t have one	0	0	0	0	0	0	0	0	I put it on, only in the presence of security forces	1	0	0	0	0	0	0	4. Don’t change them	Discard	I have no Corona Prevention Method	0	0	0
CE	Yaoundé	SIMBOCK	59	1.64	27	2	1	1	Unskilled	2	2	1	0	None of these	0	0	0	0	0	I don’t have face mask	0	0	0	0	0	1	I don’t have one	0	0	0	0	0	0	0	0	It is boring and uncomfortable	0	0	0	0	1	0	0	4. Don’t change them	Discard	I have no Corona Prevention Method	0	0	0
LT	Douala	NDOGPOSSI 2	91	1.7	41	1	1	1	Unemployed	2	2	0	1	None of these	0	0	0	0	0	I don’t have face mask	0	0	0	0	1	0	I don’t have one	0	0	0	0	0	0	0	0	I put it on, only in the presence of security forces	1	0	0	0	0	0	0	4. Don’t change them	Discard	I have no Corona Prevention Method	0	0	0
LT	Douala	VILLAGE	61	1.65	41	1	2	3	Engineer	2	2	1	1	Gastritis	0	0	1	0	0	I don’t have face mask	0	0	0	0	0	1	I don’t have one	0	0	0	0	0	0	0	0	It is boring and uncomfortable	0	0	0	0	1	0	0	4. Don’t change them	Discard	I have no Corona Prevention Method	0	0	0
CE	Yaoundé	NKOZOA	100	1.75	23	2	1	2	Student	1	1	0	0	Gastritis	0	0	1	0	5	Pharmacy	0	1	0	0	1	1	To cover nose, mouth, and chin, such that I can breath	0	0	0	0	0	0	1	3	Hard to be consistent in wearing face masks	0	0	0	0	0	1	0	3. One/day	Discard	Regular hand washing	0	0	1
CE	Yaoundé	NKOLBISSON	76	1.66	20	2	1	1	Unskilled	2	2	1	0	Gastritis	0	0	1	0	4	Others (Specify):	0	0	0	0	3	0	To cover the mouth, so as to breath with my nose	0	1	0	0	0	0	0	4	Hard to be consistent in wearing face masks	0	0	0	0	0	1	0	3. One/day	Wash and re-use	Regular hand washing, Keep house surroundings clean	0	1	1
CE	Yaoundé	TSINGA	52	1.6	24	2	1	1	Unskilled	2	2	0	0	High BP/Hypertension, Gastritis	1	0	1	0	7	A gift from a relationship, From the office, Pharmacy	1	1	1	0	5	0	To cover both mouth and nose, To cover nose, mouth, and chin, such that I can breath	0	0	1	1	0	0	0	7	Hard to be consistent in wearing face masks	0	0	0	0	0	1	0	1. Three hourly	Discard	Regular hand washing, Have chlorinated water at the door, Keep house surroundings clean, We practice social distancing	1	1	1
CE	Yaoundé	MELEN	96	1.6	23	2	1	3	Skilled worker	2	2	0	0	High BP/Hypertension, Gastritis	1	0	1	0	7	A gift from a relationship, From the office, Pharmacy	1	1	1	0	5	0	To cover both mouth and nose, To cover nose, mouth, and chin, such that I can breath	0	0	1	1	0	0	0	7	Hard to be consistent in wearing face masks	0	0	0	0	0	1	0	1. Three hourly	Discard	Regular hand washing, Have chlorinated water at the door, Keep house surroundings clean, We practice social distancing	1	1	1
CE	Yaoundé	CARRIERE	74	1.67	26	1	1	1	Unskilled	1	2	0	0	None of these	0	0	0	0	6	Self-made/Tailor	0	0	0	1	1	0	To cover nose, mouth, and chin, such that I can breath	0	0	0	0	0	0	1	7	I wear face mask whenever I am going outdoors	0	0	1	0	0	0	0	3. One/day	Wash and re-use	Regular hand washing, We don’t welcome visitors	0	0	1
CE	Yaoundé	BASTOS	76	1.75	41	2	2	3	Skilled worker	2	3	0	0	High BP/Hypertension, Gastritis	1	0	1	0	7	A gift from a relationship, From the office, Pharmacy	1	1	1	0	5	0	To cover both mouth and nose, To cover nose, mouth, and chin, such that I can breath	0	0	1	1	0	0	0	7	Hard to be consistent in wearing face masks	0	0	0	0	0	1	0	1. Three hourly	Discard	Regular hand washing, Have chlorinated water at the door, Keep house surroundings clean, We practice social distancing	1	1	1
CE	Yaoundé	BRIQUETERIE	86	1.64	41	2	2	3	Engineer	2	2	1	1	High BP/Hypertension, Gastritis	1	0	1	0	7	A gift from a relationship, From the office, Pharmacy	1	1	1	0	5	0	To cover both mouth and nose, To cover nose, mouth, and chin, such that I can breath	0	0	1	1	0	0	0	7	Hard to be consistent in wearing face masks	0	0	0	0	0	1	0	1. Three hourly	Discard	Regular hand washing, Have chlorinated water at the door, Keep house surroundings clean, We practice social distancing	1	1	1
CE	Yaoundé	NKOLBISSON	91	1.71	41	2	1	3	Medical personnel	3	3	1	1	None of these	0	0	0	0	7	From the office, Pharmacy	0	1	1	0	0	1	To cover the nose, so as to breath with my mouth	0	0	0	0	0	1	0	1	Hard to be consistent in wearing face masks	0	0	0	0	0	1	0	3. One/day	Discard	Regular hand washing	0	0	1
CE	Yaoundé	CRADAT	81	1.62	22	1	1	3	Business/Private sector	1	2	0	0	Backache	1	0	0	0	4	Others (Specify):, From a vendor	0	1	0	0	3	0	To cover nose, mouth, and chin, such that I can breath	0	0	0	0	0	0	1	3	It is boring and uncomfortable	0	0	0	0	1	0	0	3. One/day	Wash and re-use	Regular hand washing, Have chlorinated water at the door, We practice social distancing	1	0	1
CE	Yaoundé	CARRIERE	64	1.6	41	1	2	3	Engineer	2	2	1	0	Backache	1	0	0	0	4	Others (Specify):, From a vendor	0	1	0	0	3	0	To cover nose, mouth, and chin, such that I can breath	0	0	0	0	0	0	1	3	It is boring and uncomfortable	0	0	0	0	1	0	0	3. One/day	Wash and re-use	Regular hand washing, Have chlorinated water at the door, We practice social distancing	1	0	1
CE	Yaoundé	NKOMKANA	63	1.6	41	2	1	3	Medical personnel	2	2	0	1	Backache	1	0	0	0	4	Others (Specify):, From a vendor	0	1	0	0	3	0	To cover nose, mouth, and chin, such that I can breath	0	0	0	0	0	0	1	3	It is boring and uncomfortable	0	0	0	0	1	0	0	3. One/day	Wash and re-use	Regular hand washing, Have chlorinated water at the door, We practice social distancing	1	0	1
CE	Yaoundé	KONDENGUI	59	1.6	29	2	1	2	Unemployed	1	2	0	1	None of these	0	0	0	0	3	A gift from a relationship	1	0	0	0	1	0	Below my chin	1	0	0	0	0	0	0	6	It is boring and uncomfortable	0	0	0	0	1	0	0	1. Three hourly	Discard	Regular hand washing, Have chlorinated water at the door, We don’t welcome visitors, Keep house surroundings clean	1	1	1
CE	Yaoundé	SOA	83	1.72	22	1	1	3	Business/Private sector	1	2	0	0	Gastritis	0	0	1	0	2	A gift from a relationship	1	0	0	0	4	0	To cover both mouth and nose	0	0	0	1	0	0	0	7	Hard to be consistent in wearing face masks	0	0	0	0	0	1	0	2. Six hourly	Discard	Regular hand washing, Keep house surroundings clean	0	1	1
CE	Yaoundé	MESSASI	55.6	1.6	29	2	2	3	Unskilled	2	3	2	0	None of these	0	0	0	0	3	Self-made/Tailor	0	0	0	1	3	1	To cover nose, mouth, and chin, such that I can breath	0	0	0	0	0	0	1	2	I wear face mask whenever I am going outdoors	0	0	1	0	0	0	0	2. Six hourly	Discard	Have chlorinated water at the door	1	0	0
LT	Douala	CAMP SABLE	61	1.56	41	2	1	2	Unemployed	2	3	2	0	Gastritis	0	0	1	0	4	A gift from a relationship, Bought	1	1	0	0	1	0	To cover nose, mouth, and chin, such that I can breath	0	0	0	0	0	0	1	0	Hard to be consistent in wearing face masks	0	0	0	0	0	1	0	4. Don’t change them	Wash and re-use	Keep house surroundings clean, I have no Corona Prevention Method	0	1	0
CE	Yaoundé	MELEN	57	1.63	25	2	2	1	Farming	1	2	0	0	None of these	0	0	0	0	7	Bought from the shop	0	1	0	0	4	2	To cover nose, mouth, and chin, such that I can breath	0	0	0	0	0	0	1	7		0	0	0	0	0	0	0	3. One/day	Discard	Regular hand washing, We practice social distancing, Alcohol base hand rub	0	0	1
LT	Douala	NDOGPASSI 2	54	1.6	41	1	1	1	Unemployed	2	2	0	1	None of these	0	0	0	0	5	Bought from the shop	0	1	0	0	4	1	Below my chin	1	0	0	0	0	0	0	3	I wear face mask whenever I am going outdoors	0	0	1	0	0	0	0	3. One/day	Discard	Regular hand washing, Keep house surroundings clean	0	1	1
LT	Douala	DAKAR	72	1.6	42	1	2	3	Business/Private sector	2	3	0	1	None of these	0	0	0	0	8	From the office, Pharmacy, I buy	0	1	1	0	2	1	To cover nose, mouth, and chin, such that I can breath	0	0	0	0	0	0	1	3	It's not needed when working	0	0	0	0	0	0	1	4. Don’t change them	Wash and re-use	Regular hand washing	0	0	1
LT	Douala	NDOGPASSI	65	1.5	42	2	1	2	Unemployed	2	3	2	1	Gastritis	0	0	1	0	7	From the office	0	0	1	0	1	0	To cover nose, mouth, and chin, such that I can breath	0	0	0	0	0	0	1	7	I use them regularly	0	1	0	0	0	0	0	1. Three hourly	Discard	Regular hand washing, Keep house surroundings clean, We practice social distancing	0	1	1
LT	Douala	BEFANDA	59	1.6	42	2	1	2	Unemployed	2	3	2	0	None of these	0	0	0	0	1	Self-made/Tailor, Others (Specify):	0	0	0	1	2	0	To cover both mouth and nose	0	0	0	1	0	0	0	7	Hard to be consistent in wearing face masks	0	0	0	0	0	1	0	1. Three hourly	Discard	Regular hand washing, Have chlorinated water at the door, Keep house surroundings clean, We practice social distancing	1	1	1
LT	Douala	BEPANDA	69	1.68	42	1	2	3	Engineer	2	2	1	1	Diabetes	0	1	0	0	4	A gift from a relationship, Pharmacy	1	1	0	0	3	2	Below my chin, To cover the mouth, so as to breath with my nose	1	1	0	0	0	0	0	7	I wear face mask whenever I am going outdoors	0	0	1	0	0	0	0	2. Six hourly	Discard	Regular hand washing, Have chlorinated water at the door, Keep house surroundings clean, We practice social distancing	1	1	1
LT	Douala	BONABERIE	83	1.72	42	1	1	2	Unemployed	2	2	0	0	None of these	0	0	0	0	3	A gift from a relationship	1	0	0	0	2	1	To cover both mouth and nose	0	0	0	1	0	0	0	4	It is boring and uncomfortable	0	0	0	0	1	0	0	3. One/day	Wash and re-use	Regular hand washing	0	0	1
LT	Douala	NDOKOTI	55.6	1.55	42	1	1	3	Medical personnel	2	2	0	0	High BP/Hypertension	1	0	0	0	11	From the office, Pharmacy	0	1	1	0	1	0	To cover nose, mouth, and chin, such that I can breath	0	0	0	0	0	0	1	7	I use them regularly	0	1	0	0	0	0	0	1. Three hourly	Discard	Regular hand washing, Keep house surroundings clean, We practice social distancing	0	1	1
CE	Yaoundé	MENDONG	59	1.6	26	2	2	3	Skilled worker	2	3	0	0	High BP/Hypertension, Gastritis	1	0	1	0	7	A gift from a relationship, From the office, Pharmacy	1	1	1	0	5	0	To cover both mouth and nose, To cover nose, mouth, and chin, such that I can breath	0	0	1	1	0	0	0	7	Hard to be consistent in wearing face masks	0	0	0	0	0	1	0	1. Three hourly	Discard	Regular hand washing, Have chlorinated water at the door, Keep house surroundings clean, We practice social distancing	1	1	1
CE	Yaoundé	TSINGA	69	1.68	22	1	1	3	Business/Private sector	1	2	0	0	None of these	0	0	0	0	14	A gift from a relationship, From the office, Pharmacy	1	1	1	0	4	2	To cover both mouth and nose, To cover nose, mouth, and chin, such that I can breath	0	0	1	1	0	0	0	7	I wear face mask whenever I am going outdoors	0	0	1	0	0	0	0	2. Six hourly	Discard	Regular hand washing, Have chlorinated water at the door, Keep house surroundings clean, We practice social distancing	1	1	1
LT	Douala	VILLAGE	83	1.72	42	1	1	3	Skilled worker	2	2	0	1	Diabetes	0	1	0	0	4	A gift from a relationship, Pharmacy	1	1	0	0	3	2	Below my chin, To cover the mouth, so as to breath with my nose	1	1	0	0	0	0	0	7	I wear face mask whenever I am going outdoors	0	0	1	0	0	0	0	2. Six hourly	Discard	Regular hand washing, Have chlorinated water at the door, Keep house surroundings clean, We practice social distancing	1	1	1
LT	Douala	BEDI	65	1.64	42	2	1	1	Unemployed	2	4	2	0	Diabetes	0	1	0	0	4	A gift from a relationship, Pharmacy	1	1	0	0	3	2	Below my chin, To cover the mouth, so as to breath with my nose	1	1	0	0	0	0	0	7	I wear face mask whenever I am going outdoors	0	0	1	0	0	0	0	2. Six hourly	Discard	Regular hand washing, Have chlorinated water at the door, Keep house surroundings clean, We practice social distancing	1	1	1
CE	Yaoundé	ECOLE DE POST	105	1.7	24	1	1	3	Business/Private sector	1	2	0	0	Diabetes	0	1	0	0	4	A gift from a relationship, Pharmacy	1	1	0	0	3	2	Below my chin, To cover the mouth, so as to breath with my nose	1	1	0	0	0	0	0	7	I wear face mask whenever I am going outdoors	0	0	1	0	0	0	0	2. Six hourly	Discard	Regular hand washing, Have chlorinated water at the door, Keep house surroundings clean, We practice social distancing	1	1	1
CE	Yaoundé	ECOLE DE POLICE	56	1.6	26	1	1	3	Business/Private sector	1	2	0	0	Diabetes	0	1	0	0	4	A gift from a relationship, Pharmacy	1	1	0	0	3	2	Below my chin, To cover the mouth, so as to breath with my nose	1	1	0	0	0	0	0	7	I wear face mask whenever I am going outdoors	0	0	1	0	0	0	0	2. Six hourly	Discard	Regular hand washing, Have chlorinated water at the door, Keep house surroundings clean, We practice social distancing	1	1	1
LT	Douala	DAKAR	75	1.6	42	1	1	3	Medical personnel	2	2	0	1	Gastritis	0	0	1	0	3	Self-made/Tailor, From the office, Pharmacy	0	1	1	1	1	0	To cover both mouth and nose	0	0	0	1	0	0	0	3	I wear face mask whenever I am going outdoors	0	0	1	0	0	0	0	3. One/day	Discard	Regular hand washing	0	0	1
CE	Yaoundé	EMANA	78	1.6	23	1	2	2	Student	1	1	0	0	Hepatitis/Liver disease	0	0	0	1	4	Pharmacy, Friends	1	1	0	0	1	0	To cover the nose, so as to breath with my mouth	0	0	0	0	0	1	0	5	It gives heat, It is boring and uncomfortable	0	0	0	1	1	0	0	4. Don’t change them	Wash and re-use	Regular hand washing	0	0	1
CE	Yaoundé	MELEN	82	1.67	25	1	1	2	Unemployed	3	3	2	0	None of these	0	0	0	0	5	From the office, Pharmacy	0	1	1	0	1	0	To cover both mouth and nose, To cover nose, mouth, and chin, such that I can breath	0	0	1	1	0	0	0	5	It is boring and uncomfortable	0	0	0	0	1	0	0	4. Don’t change them	Discard	Regular hand washing	0	0	1
CE	Yaoundé	EMIA	65	1.65	29	1	1	3	Student	2	1	0	0	Gastritis	0	0	1	0	5	From the office	0	0	1	0	1	0	To cover nose, mouth, and chin, such that I can breath	0	0	0	0	0	0	1	7	It gives heat, Hard to be consistent in wearing face masks	0	0	0	1	0	1	0	3. One/day	Discard	Regular hand washing, Keep house surroundings clean	0	1	1
CE	Yaoundé	NKOMKANA	85	1.65	22	2	1	2	Student	1	1	0	0	None of these	0	0	0	0	0	I don’t have face mask	0	0	0	0	1	0	I don’t have one	0	0	0	0	0	0	0	0	I put it on, only in the presence of security forces	1	0	0	0	0	0	0	4. Don’t change them	Discard	I have no Corona Prevention Method	0	0	0
CE	Yaoundé	KONDENGUI	91	1.68	23	1	2	2	Student	1	1	0	0	Gastritis	0	0	1	0	7	Self-made/Tailor, A gift from a relationship	1	0	0	1	1	0	To cover nose, mouth, and chin, such that I can breath	0	0	0	0	0	0	1	6	Hard to be consistent in wearing face masks, It is boring and uncomfortable	0	0	0	0	1	1	0	3. One/day	Discard	Regular hand washing, Keep house surroundings clean	0	1	1
CE	Yaoundé	BONAS	83	1.7	29	2	2	1	Farming	2	2	1	1	High BP/Hypertension	1	0	0	0	0	I don’t have face mask	0	0	0	0	0	1	I don’t have one	0	0	0	0	0	0	0	0	It is boring and uncomfortable	0	0	0	0	1	0	0	4. Don’t change them	Discard	I have no Corona Prevention Method	0	0	0
CE	Yaoundé	CRADAT	65	1.7	26	1	1	1	Unskilled	1	2	0	0	Gastritis	0	0	1	0	4	Pharmacy	0	1	0	0	2	1	To cover both mouth and nose	0	0	0	1	0	0	0	4	It is boring and uncomfortable	0	0	0	0	1	0	0	3. One/day	Discard	Regular hand washing	0	0	1
CE	Yaoundé	MELEN	85	1.68	42	1	1	3	Medical personnel	2	2	0	0	None of these	0	0	0	0	4	Self-made/Tailor	0	0	0	1	3	0	To cover nose, mouth, and chin, such that I can breath	0	0	0	0	0	0	1	7	I wear face mask whenever I am going outdoors	0	0	1	0	0	0	0	3. One/day	Wash and re-use	Regular hand washing	0	0	1
CE	Yaoundé	MVOG-BETSI	98	1.7	26	1	1	2	Unemployed	1	1	1	0	None of these	0	0	0	0	6	Self-made/Tailor	0	0	0	1	7	0	To cover both mouth and nose	0	0	0	1	0	0	0	5	Hard to be consistent in wearing face masks, I wear face mask whenever I am going outdoors	0	0	1	0	0	1	0	4. Don’t change them	Wash and re-use	Regular hand washing, Have chlorinated water at the door, Keep house surroundings clean, We practice social distancing	1	1	1
CE	Yaoundé	MIMBOMAN	74	1.62	42	2	1	2	Unemployed	2	4	2	0	None of these	0	0	0	0	5	Self-made/Tailor, A gift from a relationship, Pharmacy	1	1	0	1	1	0	To cover both mouth and nose, To cover nose, mouth, and chin, such that I can breath	0	0	1	1	0	0	0	7	I wear face mask whenever I am going outdoors	0	0	1	0	0	0	0	3. One/day	Wash and re-use	Regular hand washing, We practice social distancing	0	0	1
CE	Yaoundé	CARRIRE	61	1.56	28	2	1	2	Skilled worker	2	2	0	0	Hepatitis/Liver disease	0	0	0	1	8	From the office, Pharmacy	0	1	1	0	1	0	To cover nose, mouth, and chin, such that I can breath	0	0	0	0	0	0	1	7	Hard to be consistent in wearing face masks	0	0	0	0	0	1	0	3. One/day	Discard	Regular hand washing	0	0	1
CE	Yaoundé	SIMBOCK	65	1.54	42	1	1	3	Medical personnel	2	2	0	1	None of these	0	0	0	0	3	A gift from a relationship, Others (Specify):	1	0	0	0	1	2	To cover nose, mouth, and chin, such that I can breath	0	0	0	0	0	0	1	2	Hard to be consistent in wearing face masks	0	0	0	0	0	1	0	3. One/day	Wash and re-use	Regular hand washing, We practice social distancing	0	0	1
CE	Yaoundé	BIYEM-ASSI	70	1.7	27	2	2	2	Skilled worker	2	3	0	0	Gastritis	0	0	1	0	7	From the office, Pharmacy	0	1	1	0	2	0	To cover both mouth and nose, To cover nose, mouth, and chin, such that I can breath	0	0	1	1	0	0	0	7	I use them regularly	0	1	0	0	0	0	0	3. One/day	Discard	Regular hand washing, Keep house surroundings clean, We practice social distancing	0	1	1
CE	Yaoundé	MELEN	80	1.75	42	1	1	3	Medical personnel	2	2	0	0	Gastritis	0	0	1	0	7	From the office, Pharmacy	0	1	1	0	2	0	To cover both mouth and nose, To cover nose, mouth, and chin, such that I can breath	0	0	0	1	0	0	1	7	I use regularly	0	1	0	0	0	0	0	3. One/day	Discard	Regular hand washing, Keep house surroundings clean, We practice social distancing	0	1	1
CE	Yaoundé	MINI FERME	58	1.63	28	1	2	3	Skilled worker	3	3	1	0	High BP/Hypertension	1	0	0	0	10	Pharmacy	0	1	0	0	1	0	To cover nose, mouth, and chin, such that I can breath	0	0	0	0	0	0	1	7		0	0	0	0	0	0	0	3. One/day	Discard	Regular hand washing, Have chlorinated water at the door, Keep house surroundings clean	1	1	1
CE	Yaoundé	MANGUIER	79	1.7	42	1	1	3	Medical personnel	2	2	0	0	None of these	0	0	0	0	3	Self-made/Tailor, Others (Specify):, Bought from the market	0	1	0	1	4	0	To cover both mouth and nose	0	0	0	1	0	0	0	3	It gives heat, Hard to be consistent in wearing face masks, I wear face mask whenever I am going outdoors	0	0	1	1	0	1	0	3. One/day	Wash and re-use	Regular hand washing, Have chlorinated water at the door, We practice social distancing	1	0	1
LT	Douala	DJELENGE	87	1.7	42	1	1	3	Medical personnel	2	2	0	1	None of these	0	0	0	0	7	From the office	0	0	1	0	1	0	To cover both mouth and nose	0	0	0	1	0	0	0	2	I wear face mask whenever I am going outdoors	0	0	1	0	0	0	0	3. One/day	Discard	Regular hand washing	0	0	1
LT	Douala	PK 10	85	1.8	43	1	1	3	Skilled worker	2	2	0	0	Gastritis	0	0	1	0	3	A gift from a relationship	1	0	0	0	4	0	To cover both mouth and nose	0	0	0	1	0	0	0	1	Hard to be consistent in wearing face masks	0	0	0	0	0	1	0	3. One/day	Discard	Regular hand washing	0	0	1
LT	Douala	SOBOOM(NYLON)	76	1.7	43	1	1	3	Skilled worker	2	2	0	0	High BP/Hypertension, Gastritis	1	0	1	0	7	A gift from a relationship, From the office, Pharmacy	1	1	1	0	5	0	To cover both mouth and nose, To cover nose, mouth, and chin, such that I can breath	0	0	1	1	0	0	0	7	Hard to be consistent in wearing face masks	0	0	0	0	0	1	0	1. Three hourly	Discard	Regular hand washing, Have chlorinated water at the door, Keep house surroundings clean, We practice social distancing	1	1	1
CE	Yaoundé	ELIG-EFFA	56	1.68	24	2	1	3	Skilled worker	2	2	0	0	High BP/Hypertension, Gastritis	1	0	1	0	7	A gift from a relationship, From the office, Pharmacy	1	1	1	0	5	0	To cover both mouth and nose, To cover nose, mouth, and chin, such that I can breath	0	0	1	1	0	0	0	7	Hard to be consistent in wearing face masks	0	0	0	0	0	1	0	1. Three hourly	Discard	Regular hand washing, Have chlorinated water at the door, Keep house surroundings clean, We practice social distancing	1	1	1
CE	Yaoundé	MELEN	87	1.72	27	1	1	1	Unemployed	1	1	1	0	None of these	0	0	0	0	2	From the office	0	0	1	0	2	0	To cover both mouth and nose	0	0	0	1	0	0	0	2	Hard to be consistent in wearing face masks	0	0	0	0	0	1	0	4. Don’t change them	Discard	Regular hand washing, Keep house surroundings clean	0	1	1
LT	Douala	LOGBABA	80	1.6	43	1	1	3	Skilled worker	2	2	0	0	Gastritis	0	0	1	0	7	Self-made/Tailor, A gift from a relationship	1	0	0	1	3	0	To cover nose, mouth, and chin, such that I can breath	0	0	0	0	0	0	1	7	It gives heat, It is boring and uncomfortable	0	0	0	1	1	0	0	3. One/day	Wash and re-use	Regular hand washing	0	0	1
LT	Douala	YASSA	65	1.5	43	2	1	3	Skilled worker	2	2	0	0	None of these	0	0	0	0	0	I don’t have face mask	0	0	0	0	1	0	I don’t have one	0	0	0	0	0	0	0	0	I put it on, only in the presence of security forces	1	0	0	0	0	0	0	4. Don’t change them	Discard	I have no Corona Prevention Method	0	0	0
CE	Yaoundé	NKOLBISSON	56	1.57	23	2	1	3	Skilled worker	2	2	1	0	None of these	0	0	0	0	0	I don’t have face mask	0	0	0	0	0	1	I don’t have one	0	0	0	0	0	0	0	0	It is boring and uncomfortable	0	0	0	0	1	0	0	4. Don’t change them	Discard	I have no Corona Prevention Method	0	0	0
LT	Douala	VILLAGE	55	1.6	43	1	1	3	Skilled worker	2	2	0	1	None of these	0	0	0	0	0	I don’t have face mask	0	0	0	0	1	0	I don’t have one	0	0	0	0	0	0	0	0	I put it on, only in the presence of security forces	1	0	0	0	0	0	0	4. Don’t change them	Discard	I have no Corona Prevention Method	0	0	0
CE	Yaoundé	MIMBOMAN	72	1.6	23	1	2	3	Student	2	1	1	0	Gastritis	0	0	1	0	0	I don’t have face mask	0	0	0	0	0	1	I don’t have one	0	0	0	0	0	0	0	0	It is boring and uncomfortable	0	0	0	0	1	0	0	4. Don’t change them	Discard	I have no Corona Prevention Method	0	0	0
CE	Yaoundé	MIMBOMAN	65	1.5	25	2	2	3	Student	2	2	0	0	Gastritis	0	0	1	0	5	Pharmacy	0	1	0	0	1	1	To cover nose, mouth, and chin, such that I can breath	0	0	0	0	0	0	1	3	Hard to be consistent in wearing face masks	0	0	0	0	0	1	0	3. One/day	Discard	Regular hand washing	0	0	1
CE	Yaoundé	EMANA	72	1.67	25	2	2	2	Student	2	2	0	0	Gastritis	0	0	1	0	4	Others (Specify):	0	0	0	0	3	0	To cover the mouth, so as to breath with my nose	0	1	0	0	0	0	0	4	Hard to be consistent in wearing face masks	0	0	0	0	0	1	0	3. One/day	Wash and re-use	Regular hand washing, Keep house surroundings clean	0	1	1
LT	Douala	BELI	69	1.67	43	2	1	3	Skilled worker	2	2	0	0	None of these	0	0	0	0	5	Self-made/Tailor, A gift from a relationship	1	0	0	1	4	2	To cover the nose, so as to breath with my mouth, To cover nose, mouth, and chin, such that I can breath	0	0	1	0	0	0	1	5	I wear face mask whenever I am going outdoors, It is boring and uncomfortable	0	0	1	0	1	0	0	2. Six hourly	Wash and re-use	Regular hand washing, Keep house surroundings clean	0	1	1
CE	Yaoundé	AWAE	65	1.6	22	2	1	2	Student	1	1	0	0	None of these	0	0	1	0	7	Self-made/Tailor, A gift from a relationship	0	1	1	0	1	0	To cover nose, mouth, and chin	0	0	0	0	1	0	0	7	Hard to be consistent in wearing face masks	0	0	0	0	0	1	0	3. One/day	Discard	Regular hand washing, Keep house surroundings clean	0	1	1
CE	Yaoundé	MANGUIER	68	1.73	27	2	1	2	Student	2	2	0	0	None of these	0	0	0	0	6	Self-made/Tailor	0	0	0	1	1	0	To cover nose, mouth, and chin, such that I can breath	0	0	0	0	0	0	1	7	I wear face mask whenever I am going outdoors	0	0	1	0	0	0	0	3. One/day	Wash and re-use	Regular hand washing, We don’t welcome visitors	0	0	1
CE	Yaoundé	TSINGA	58	1.64	22	2	1	3	Student	1	1	0	0	None of these	0	0	0	0	7	From the office, Pharmacy	0	1	1	0	0	1	To cover the nose, so as to breath with my mouth	0	0	0	0	0	1	0	1	Hard to be consistent in wearing face masks	0	0	0	0	0	1	0	3. One/day	Discard	Regular hand washing	0	0	1
CE	Yaoundé	NKOABANG	90	1.7	43	1	2	1	Housewife	4	5	2	0	Gastritis	0	0	1	0	4	A gift from a relationship, Bought	1	1	0	0	1	0	To cover nose, mouth, and chin, such that I can breath	0	0	0	0	0	0	1	0	Hard to be consistent in wearing face masks	0	0	0	0	0	1	0	4. Don’t change them	Wash and re-use	Keep house surroundings clean, I have no Corona Prevention Method	0	1	0
CE	Yaoundé	MELEN	60	1.65	43	2	1	3	Skilled worker	2	2	0	0	Backache	1	0	0	0	4	Others (Specify):, From a vendor	0	1	0	0	3	0	To cover nose, mouth, and chin, such that I can breath	0	0	0	0	0	0	1	3	It is boring and uncomfortable	0	0	0	0	1	0	0	3. One/day	Wash and re-use	Regular hand washing, Have chlorinated water at the door, We practice social distancing	1	0	1
CE	Yaoundé	MBANKOLO	99	1.75	43	1	1	3	Skilled worker	2	2	0	1	Backache	1	0	0	0	4	Others (Specify):, From a vendor	0	1	0	0	3	0	To cover nose, mouth, and chin, such that I can breath	0	0	0	0	0	0	1	3	It is boring and uncomfortable	0	0	0	0	1	0	0	3. One/day	Wash and re-use	Regular hand washing, Have chlorinated water at the door, We practice social distancing	1	0	1
CE	Yaoundé	OBILI	75	1.66	43	1	1	3	Skilled worker	2	2	0	0	Backache	1	0	0	0	4	Others (Specify):, From a vendor	0	1	0	0	3	0	To cover nose, mouth, and chin, such that I can breath	0	0	0	0	0	0	1	3	It is boring and uncomfortable	0	0	0	0	1	0	0	3. One/day	Wash and re-use	Regular hand washing, Have chlorinated water at the door, We practice social distancing	1	0	1
CE	Yaoundé	BONAS	52	1.5	22	2	1	2	Unskilled	2	2	0	0	Diabetes	0	1	0	0	4	A gift from a relationship, Pharmacy	1	1	0	0	3	2	Below my chin, To cover the mouth, so as to breath with my nose	1	1	0	0	0	0	0	7	I wear face mask whenever I am going outdoors	0	0	1	0	0	0	0	2. Six hourly	Discard	Regular hand washing, Have chlorinated water at the door, Keep house surroundings clean, We practice social distancing	1	1	1
CE	Yaoundé	ODZA	95	1.6	25	2	1	3	Student	2	2	0	0	Diabetes	0	1	0	0	4	A gift from a relationship, Pharmacy	1	1	0	0	3	2	Below my chin, To cover the mouth, so as to breath with my nose	1	1	0	0	0	0	0	7	I wear face mask whenever I am going outdoors	0	0	1	0	0	0	0	2. Six hourly	Discard	Regular hand washing, Have chlorinated water at the door, Keep house surroundings clean, We practice social distancing	1	1	1
CE	Yaoundé	BIYEM-ASSI	73	1.67	24	1	1	3	Student	1	1	0	0	None of these	0	0	0	0	3	A gift from a relationship, Others (Specify):	1	0	0	0	1	2	To cover nose, mouth, and chin, such that I can breath	0	0	0	0	0	0	1	2	Hard to be consistent in wearing face masks	0	0	0	0	0	1	0	3. One/day	Wash and re-use	Regular hand washing, We practice social distancing	0	0	1
LT	Douala	DJELENG 4	75	1.75	43	2	1	2	Skilled worker	2	2	0	0	Gastritis	0	0	1	0	7	From the office, Pharmacy	0	1	1	0	2	0	To cover both mouth and nose, To cover nose, mouth, and chin, such that I can breath	0	0	1	1	0	0	0	7	I use them regularly	0	1	0	0	0	0	0	3. One/day	Discard	Regular hand washing, Keep house surroundings clean, We practice social distancing	0	1	1
CE	Yaoundé	OYOM-ABANG	85	1.64	24	1	1	2	Student	1	1	0	0	High BP/Hypertension	1	0	0	0	10	Pharmacy	0	1	0	0	1	0	To cover nose, mouth, and chin, such that I can breath	0	0	0	0	0	0	1	7		0	0	0	0	0	0	0	3. One/day	Discard	Regular hand washing, Have chlorinated water at the door, Keep house surroundings clean	1	1	1
LT	Douala	DJELENG 3	90	1.71	43	1	2	1	Housewife	3	4	1	1	Gastritis	0	0	1	0	3	A gift from a relationship	1	0	0	0	4	0	To cover both mouth and nose	0	0	0	1	0	0	0	1	Hard to be consistent in wearing face masks	0	0	0	0	0	1	0	3. One/day	Discard	Regular hand washing	0	0	1
CE	Yaoundé	EFOULAN	80	1.62	25	1	1	3	Student	2	2	0	0	None of these	0	0	0	0	5	Others (Specify):	0	0	0	0	3	0	To cover nose, mouth, and chin, such that I can breath	0	0	0	0	0	0	1	6	I wear face mask whenever I am going outdoors	0	0	1	0	0	0	0	3. One/day	Discard	Regular hand washing, Keep house surroundings clean, We practice social distancing	0	1	1
CE	Yaoundé	CITE-VERTE	63	1.6	29	1	1	3	Student	2	1	0	0	None of these	0	0	0	0	2	From the office	0	0	1	0	2	0	To cover both mouth and nose	0	0	0	1	0	0	0	2	Hard to be consistent in wearing face masks	0	0	0	0	0	1	0	4. Don’t change them	Discard	Regular hand washing, Keep house surroundings clean	0	1	1
LT	Douala	MAKEPE (MBAGUE)	56.5	1.55	44	1	2	3	Business/Private sector	2	3	0	0	Gastritis	0	0	1	0	7	Self-made/Tailor, A gift from a relationship	1	0	0	1	3	0	To cover nose, mouth, and chin, such that I can breath	0	0	0	0	0	0	1	7	It gives heat, It is boring and uncomfortable	0	0	0	1	1	0	0	3. One/day	Wash and re-use	Regular hand washing	0	0	1
LT	Douala	JAPOMA	60	1.6	44	2	1	3	Skilled worker	2	2	0	0	None of these	0	0	0	0	0	I don’t have face mask	0	0	0	0	1	0	I don’t have one	0	0	0	0	0	0	0	0	I put it on, only in the presence of security forces	1	0	0	0	0	0	0	4. Don’t change them	Discard	I have no Corona Prevention Method	0	0	0
CE	Yaoundé	BRIQUETERIE	98	1.7	22	2	1	2	Student	2	1	1	0	None of these	0	0	0	0	0	I don’t have face mask	0	0	0	0	0	1	I don’t have one	0	0	0	0	0	0	0	0	It is boring and uncomfortable	0	0	0	0	1	0	0	4. Don’t change them	Discard	I have no Corona Prevention Method	0	0	0
CE	Yaoundé	MENDONG	70	1.68	24	1	1	3	Business/Private sector	1	2	0	0	None of these	0	0	0	0	0	I don’t have face mask	0	0	0	0	1	0	I don’t have one	0	0	0	0	0	0	0	0	I put it on, only in the presence of security forces	1	0	0	0	0	0	0	4. Don’t change them	Discard	I have no Corona Prevention Method	0	0	0
LT	Douala	SITE PALMIERS	84	1.72	44	1	1	3	Skilled worker	2	2	1	0	Gastritis	0	0	1	0	0	I don’t have face mask	0	0	0	0	0	1	I don’t have one	0	0	0	0	0	0	0	0	It is boring and uncomfortable	0	0	0	0	1	0	0	4. Don’t change them	Discard	I have no Corona Prevention Method	0	0	0
CE	Yaoundé	ETOUG-EBE	56.5	1.55	21	2	1	3	Student	1	1	0	0	Gastritis	0	0	1	0	4	Others (Specify):	0	0	0	0	3	0	To cover the mouth, so as to breath with my nose	0	1	0	0	0	0	0	4	Hard to be consistent in wearing face masks	0	0	0	0	0	1	0	3. One/day	Wash and re-use	Regular hand washing, Keep house surroundings clean	0	1	1
CE	Yaoundé	SOA	60	1.6	26	2	1	3	Student	2	2	0	0	None of these	0	0	0	0	6	Self-made/Tailor	0	0	0	1	1	0	To cover nose, mouth, and chin, such that I can breath	0	0	0	0	0	0	1	7	I wear face mask whenever I am going outdoors	0	0	1	0	0	0	0	3. One/day	Wash and re-use	Regular hand washing, We don’t welcome visitors	0	0	1
CE	Yaoundé	MIMBOMAN	70	1.68	44	2	2	1	Unskilled	3	3	1	0	None of these	0	0	0	0	7	From the office, Pharmacy	0	1	1	0	0	1	To cover the nose, so as to breath with my mouth	0	0	0	0	0	1	0	1	Hard to be consistent in wearing face masks	0	0	0	0	0	1	0	3. One/day	Discard	Regular hand washing	0	0	1
CE	Yaoundé	MELEN	84	1.72	44	1	1	1	Unemployed	2	2	0	0	Backache	1	0	0	0	4	Others (Specify):, From a vendor	0	1	0	0	3	0	To cover nose, mouth, and chin, such that I can breath	0	0	0	0	0	0	1	3	It is boring and uncomfortable	0	0	0	0	1	0	0	3. One/day	Wash and re-use	Regular hand washing, Have chlorinated water at the door, We practice social distancing	1	0	1
CE	Yaoundé	BONAS	66	1.64	21	2	1	2	Student	1	1	0	0	Backache	1	0	0	0	4	Others (Specify):, From a vendor	0	1	0	0	3	0	To cover nose, mouth, and chin, such that I can breath	0	0	0	0	0	0	1	3	It is boring and uncomfortable	0	0	0	0	1	0	0	3. One/day	Wash and re-use	Regular hand washing, Have chlorinated water at the door, We practice social distancing	1	0	1
CE	Yaoundé	ELIG-EFFA	104	1.64	44	1	1	3	Skilled worker	2	2	0	0	Backache	1	0	0	0	4	Others (Specify):, From a vendor	0	1	0	0	3	0	To cover nose, mouth, and chin, such that I can breath	0	0	0	0	0	0	1	3	It is boring and uncomfortable	0	0	0	0	1	0	0	3. One/day	Wash and re-use	Regular hand washing, Have chlorinated water at the door, We practice social distancing	1	0	1
CE	Yaoundé	OBILI	57	1.6	26	1	1	3	Skilled worker	1	2	0	0	None of these	0	0	0	0	6	Self-made/Tailor	0	0	0	1	7	0	To cover both mouth and nose	0	0	0	1	0	0	0	5	Hard to be consistent in wearing face masks, I wear face mask whenever I am going outdoors	0	0	1	0	0	1	0	4. Don’t change them	Wash and re-use	Regular hand washing, Have chlorinated water at the door, Keep house surroundings clean, We practice social distancing	1	1	1
CE	Yaoundé	BIYEM-ASSI	76	1.6	25	2	1	2	Student	2	2	0	1	None of these	0	0	0	0	5	Self-made/Tailor, A gift from a relationship, Pharmacy	1	1	0	1	1	0	To cover both mouth and nose, To cover nose, mouth, and chin, such that I can breath	0	0	1	1	0	0	0	7	I wear face mask whenever I am going outdoors	0	0	1	0	0	0	0	3. One/day	Wash and re-use	Regular hand washing, We practice social distancing	0	0	1
CE	Yaoundé	MIMBOMAN	79	1.6	44	2	1	3	Skilled worker	1	2	0	0	Hepatitis/Liver disease	0	0	0	1	8	From the office, Pharmacy	0	1	1	0	1	0	To cover nose, mouth, and chin, such that I can breath	0	0	0	0	0	0	1	7	Hard to be consistent in wearing face masks	0	0	0	0	0	1	0	3. One/day	Discard	Regular hand washing	0	0	1
CE	Yaoundé	OLEMBE	83	1.67	44	1	2	1	Unskilled	3	3	1	1	None of these	0	0	0	0	3	A gift from a relationship, Others (Specify):	1	0	0	0	1	2	To cover nose, mouth, and chin, such that I can breath	0	0	0	0	0	0	1	2	Hard to be consistent in wearing face masks	0	0	0	0	0	1	0	3. One/day	Wash and re-use	Regular hand washing, We practice social distancing	0	0	1
CE	Yaoundé	MIMBOMAN	66	1.65	44	2	2	2	Unskilled	2	3	2	0	Gastritis	0	0	1	0	7	From the office, Pharmacy	0	1	1	0	2	0	To cover both mouth and nose, To cover nose, mouth, and chin, such that I can breath	0	0	1	1	0	0	0	7	I use them regularly	0	1	0	0	0	0	0	3. One/day	Discard	Regular hand washing, Keep house surroundings clean, We practice social distancing	0	1	1
CE	Yaoundé	ETOUG-EBE	86	1.65	44	1	2	3	Unskilled	3	3	1	1	High BP/Hypertension	1	0	0	0	10	Pharmacy	0	1	0	0	1	0	To cover nose, mouth, and chin, such that I can breath	0	0	0	0	0	0	1	7		0	0	0	0	0	0	0	3. One/day	Discard	Regular hand washing, Have chlorinated water at the door, Keep house surroundings clean	1	1	1
LT	Douala	QUARTIER NYLON	92	1.68	44	1	2	2	Housewife	3	4	1	0	Backache	1	0	0	0	4	Others (Specify):, From a vendor	0	1	0	0	3	0	To cover nose, mouth, and chin, such that I can breath	0	0	0	0	0	0	1	3	It is boring and uncomfortable	0	0	0	0	1	0	0	3. One/day	Wash and re-use	Regular hand washing, Have chlorinated water at the door, We practice social distancing	1	0	1
LT	Douala	LOGBABA	84	1.7	45	1	1	3	Skilled worker	1	2	0	1	Backache	1	0	0	0	4	Others (Specify):, From a vendor	0	1	0	0	3	0	To cover nose, mouth, and chin, such that I can breath	0	0	0	0	0	0	1	3	It is boring and uncomfortable	0	0	0	0	1	0	0	3. One/day	Wash and re-use	Regular hand washing, Have chlorinated water at the door, We practice social distancing	1	0	1
CE	Yaoundé	DEIDO	66	1.7	45	1	2	2	Housewife	3	4	1	0	Backache	1	0	0	0	4	Others (Specify):, From a vendor	0	1	0	0	3	0	To cover nose, mouth, and chin, such that I can breath	0	0	0	0	0	0	1	3	It is boring and uncomfortable	0	0	0	0	1	0	0	3. One/day	Wash and re-use	Regular hand washing, Have chlorinated water at the door, We practice social distancing	1	0	1
CE	Yaoundé	BASTOS	86	1.68	28	1	1	2	Student	2	1	0	0	Gastritis	0	0	1	0	7	Self-made/Tailor, A gift from a relationship	1	0	0	1	3	0	To cover nose, mouth, and chin, such that I can breath	0	0	0	0	0	0	1	7	It gives heat, It is boring and uncomfortable	0	0	0	1	1	0	0	3. One/day	Wash and re-use	Regular hand washing	0	0	1
CE	Yaoundé	OBILI	99	1.7	27	2	1	2	Student	2	2	0	0	None of these	0	0	0	0	0	I don’t have face mask	0	0	0	0	1	0	I don’t have one	0	0	0	0	0	0	0	0	I put it on, only in the presence of security forces	1	0	0	0	0	0	0	4. Don’t change them	Discard	I have no Corona Prevention Method	0	0	0
CE	Yaoundé	MELEN	75	1.62	28	2	2	1	Unskilled	3	3	1	0	None of these	0	0	0	0	0	I don’t have face mask	0	0	0	0	0	1	I don’t have one	0	0	0	0	0	0	0	0	It is boring and uncomfortable	0	0	0	0	1	0	0	4. Don’t change them	Discard	I have no Corona Prevention Method	0	0	0
CE	Yaoundé	MELEN	62	1.56	29	1	1	3	Skilled worker	1	2	0	0	None of these	0	0	0	0	0	I don’t have face mask	0	0	0	0	1	0	I don’t have one	0	0	0	0	0	0	0	0	I put it on, only in the presence of security forces	1	0	0	0	0	0	0	4. Don’t change them	Discard	I have no Corona Prevention Method	0	0	0
CE	Yaoundé	CITE BERGE	66	1.54	45	1	1	3	Skilled worker	2	2	1	1	Gastritis	0	0	1	0	0	I don’t have face mask	0	0	0	0	0	1	I don’t have one	0	0	0	0	0	0	0	0	It is boring and uncomfortable	0	0	0	0	1	0	0	4. Don’t change them	Discard	I have no Corona Prevention Method	0	0	0
CE	Yaoundé	EMIA	71	1.7	28	2	2	1	Unskilled	2	3	2	0	Gastritis	0	0	1	0	4	Others (Specify):	0	0	0	0	3	0	To cover the mouth, so as to breath with my nose	0	1	0	0	0	0	0	4	Hard to be consistent in wearing face masks	0	0	0	0	0	1	0	3. One/day	Wash and re-use	Regular hand washing, Keep house surroundings clean	0	1	1
CE	Yaoundé	NKOLBISSON	81	1.75	45	2	1	3	Skilled worker	1	2	0	0	None of these	0	0	0	0	6	Self-made/Tailor	0	0	0	1	1	0	To cover nose, mouth, and chin, such that I can breath	0	0	0	0	0	0	1	7	I wear face mask whenever I am going outdoors	0	0	1	0	0	0	0	3. One/day	Wash and re-use	Regular hand washing, We don’t welcome visitors	0	0	1
CE	Yaoundé	NSIMBOCK	58	1.63	26	2	1	2	Student	2	2	0	0	None of these	0	0	0	0	7	From the office, Pharmacy	0	1	1	0	0	1	To cover the nose, so as to breath with my mouth	0	0	0	0	0	1	0	1	Hard to be consistent in wearing face masks	0	0	0	0	0	1	0	3. One/day	Discard	Regular hand washing	0	0	1
CE	Yaoundé	NGOA-EKELE	80	1.7	27	1	2	1	Housewife	3	4	1	1	None of these	0	0	0	0	2	From the office	0	0	1	0	2	0	To cover both mouth and nose	0	0	0	1	0	0	0	2	Hard to be consistent in wearing face masks	0	0	0	0	0	1	0	4. Don’t change them	Discard	Regular hand washing, Keep house surroundings clean	0	1	1
LT	Douala	DJELENG 4	88	1.7	45	1	1	1	Unemployed	2	2	0	1	None of these	0	0	0	0	6	Self-made/Tailor	0	0	0	1	1	0	To cover nose, mouth, and chin, such that I can breath	0	0	0	0	0	0	1	7	I wear face mask whenever I am going outdoors	0	0	1	0	0	0	0	3. One/day	Wash and re-use	Regular hand washing, We don’t welcome visitors	0	0	1
CE	Yaoundé	NKOLBISSON	86	1.8	23	2	1	2	Student	1	1	0	0	None of these	0	0	0	0	7	From the office, Pharmacy	0	1	1	0	0	1	To cover the nose, so as to breath with my mouth	0	0	0	0	0	1	0	1	Hard to be consistent in wearing face masks	0	0	0	0	0	1	0	3. One/day	Discard	Regular hand washing	0	0	1
LT	Douala	NDOGPASSI	77	1.7	46	2	1	2	Unemployed	2	4	2	1	None of these	0	0	0	0	2	From the office	0	0	1	0	2	0	To cover both mouth and nose	0	0	0	1	0	0	0	2	Hard to be consistent in wearing face masks	0	0	0	0	0	1	0	4. Don’t change them	Discard	Regular hand washing, Keep house surroundings clean	0	1	1
CE	Yaoundé	NKOLMITAG	57	1.68	46	1	2	2	Housewife	3	4	1	1	Gastritis	0	0	1	0	7	Self-made/Tailor, A gift from a relationship	1	0	0	1	3	0	To cover nose, mouth, and chin, such that I can breath	0	0	0	0	0	0	1	7	It gives heat, It is boring and uncomfortable	0	0	0	1	1	0	0	3. One/day	Wash and re-use	Regular hand washing	0	0	1
LT	Douala	SHELL	88	1.72	46	1	1	3	Skilled worker	1	2	0	0	Hepatitis/Liver disease	0	0	0	1	8	From the office, Pharmacy	0	1	1	0	1	0	To cover nose, mouth, and chin, such that I can breath	0	0	0	0	0	0	1	7	Hard to be consistent in wearing face masks	0	0	0	0	0	1	0	3. One/day	Discard	Regular hand washing	0	0	1
CE	Yaoundé	EKOUNOU	81	1.6	21	1	1	1	Unskilled	1	2	0	1	Hepatitis/Liver disease	0	0	0	1	8	From the office, Pharmacy	0	1	1	0	1	0	To cover nose, mouth, and chin, such that I can breath	0	0	0	0	0	0	1	7	Hard to be consistent in wearing face masks	0	0	0	0	0	1	0	3. One/day	Discard	Regular hand washing	0	0	1
CE	Yaoundé	EKOUNOU	66	1.5	27	2	1	3	Skilled worker	1	2	0	1	Hepatitis/Liver disease	0	0	0	1	3	A gift from a relationship	1	0	0	0	1	0	Below my chin	1	0	0	0	0	0	0	2	Hard to be consistent in wearing face masks	0	0	0	0	0	1	0	3. One/day	Wash and re-use	Regular hand washing, Have chlorinated water at the door	1	0	1
LT	Douala	TKC	57	1.57	28	2	1	2	Student	2	1	0	0	Hepatitis/Liver disease	0	0	0	1	9	Self-made/Tailor, From the office, Pharmacy	0	1	1	1	1	0	To cover nose, mouth, and chin, such that I can breath	0	0	0	0	0	0	1	6	I wear face mask whenever I am going outdoors	0	0	1	0	0	0	0	4. Don’t change them	Wash and re-use	Regular hand washing, I stay alone	0	0	1
CE	Yaoundé	TAM-TAM	56	1.6	28	1	1	3	Skilled worker	1	2	0	0	Hepatitis/Liver disease	0	0	0	1	4	Pharmacy, Friends	1	1	0	0	1	0	To cover the nose, so as to breath with my mouth	0	0	0	0	0	1	0	5	It gives heat, It is boring and uncomfortable	0	0	0	1	1	0	0	4. Don’t change them	Wash and re-use	Regular hand washing	0	0	1
CE	Yaoundé	NKOABANG	73	1.6	46	1	1	2	Skilled worker	1	2	0	0	Hepatitis/Liver disease	0	0	0	1	8	From the office, Pharmacy	0	1	1	0	1	0	To cover nose, mouth, and chin, such that I can breath	0	0	0	0	0	0	1	7	Hard to be consistent in wearing face masks	0	0	0	0	0	1	0	3. One/day	Discard	Regular hand washing	0	0	1
CE	Yaoundé	TAM-TAM	66	1.5	22	2	1	2	Student	1	1	0	0	Hepatitis/Liver disease	0	0	0	1	3	A gift from a relationship	1	0	0	0	1	0	Below my chin	1	0	0	0	0	0	0	2	Hard to be consistent in wearing face masks	0	0	0	0	0	1	0	3. One/day	Wash and re-use	Regular hand washing, Have chlorinated water at the door	1	0	1
CE	Yaoundé	NKOLDONGO	73	1.67	46	2	1	2	Skilled worker	1	2	0	0	Hepatitis/Liver disease	0	0	0	1	9	Self-made/Tailor, From the office, Pharmacy	0	1	1	1	1	0	To cover nose, mouth, and chin, such that I can breath	0	0	0	0	0	0	1	6	I wear face mask whenever I am going outdoors	0	0	1	0	0	0	0	4. Don’t change them	Wash and re-use	Regular hand washing, I stay alone	0	0	1
CE	Yaoundé	MANGUIER	70	1.67	26	2	1	2	Student	2	2	0	0	Hepatitis/Liver disease	0	0	0	1	4	Pharmacy, Friends	1	1	0	0	1	0	To cover the nose, so as to breath with my mouth	0	0	0	0	0	1	0	5	It gives heat, It is boring and uncomfortable	0	0	0	1	1	0	0	4. Don’t change them	Wash and re-use	Regular hand washing	0	0	1
CE	Yaoundé	TAM-TAM	56	1.6	28	1	1	3	Farming	1	2	0	0	Hepatitis/Liver disease	0	0	0	1	8	From the office, Pharmacy	0	1	1	0	1	0	To cover nose, mouth, and chin, such that I can breath	0	0	0	0	0	0	1	7	Hard to be consistent in wearing face masks	0	0	0	0	0	1	0	3. One/day	Discard	Regular hand washing	0	0	1
CE	Yaoundé	EMIA	69	1.73	23	1	2	1	Unskilled	3	3	1	0	Hepatitis/Liver disease	0	0	0	1	8	From the office, Pharmacy	0	1	1	0	1	0	To cover nose, mouth, and chin, such that I can breath	0	0	0	0	0	0	1	7	Hard to be consistent in wearing face masks	0	0	0	0	0	1	0	3. One/day	Discard	Regular hand washing	0	0	1
CE	Yaoundé	BIYEM-ASSI	75	1.7	26	2	1	1	Farming	1	2	0	0	Hepatitis/Liver disease	0	0	0	1	8	From the office, Pharmacy	0	1	1	0	1	0	To cover nose, mouth, and chin, such that I can breath	0	0	0	0	0	0	1	7	Hard to be consistent in wearing face masks	0	0	0	0	0	1	0	3. One/day	Discard	Regular hand washing	0	0	1
CE	Yaoundé	EKOUNOU	59	1.64	28	2	2	1	Unskilled	3	3	1	0	Hepatitis/Liver disease	0	0	0	1	8	From the office, Pharmacy	0	1	1	0	1	0	To cover nose, mouth, and chin, such that I can breath	0	0	0	0	0	0	1	7	Hard to be consistent in wearing face masks	0	0	0	0	0	1	0	3. One/day	Discard	Regular hand washing	0	0	1
CE	Yaoundé	BRIQUETERIE	91	1.7	27	2	1	1	Unskilled	2	2	0	0	Hepatitis/Liver disease	0	0	0	1	8	From the office, Pharmacy	0	1	1	0	1	0	To cover nose, mouth, and chin, such that I can breath	0	0	0	0	0	0	1	7	Hard to be consistent in wearing face masks	0	0	0	0	0	1	0	3. One/day	Discard	Regular hand washing	0	0	1
CE	Yaoundé	EMIA	61	1.65	28	1	1	2	Skilled worker	1	2	0	0	Hepatitis/Liver disease	0	0	0	1	3	A gift from a relationship	1	0	0	0	1	0	Below my chin	1	0	0	0	0	0	0	2	Hard to be consistent in wearing face masks	0	0	0	0	0	1	0	3. One/day	Wash and re-use	Regular hand washing, Have chlorinated water at the door	1	0	1
CE	Yaoundé	MELEN	100	1.75	24	2	1	2	Unskilled	2	2	0	0	Hepatitis/Liver disease	0	0	0	1	9	Self-made/Tailor, From the office, Pharmacy	0	1	1	1	1	0	To cover nose, mouth, and chin, such that I can breath	0	0	0	0	0	0	1	6	I wear face mask whenever I am going outdoors	0	0	1	0	0	0	0	4. Don’t change them	Wash and re-use	Regular hand washing, I stay alone	0	0	1
LT	Douala	NDOGPASSI	76	1.66	47	1	1	2	Skilled worker	1	2	0	0	Hepatitis/Liver disease	0	0	0	1	4	Pharmacy, Friends	1	1	0	0	1	0	To cover the nose, so as to breath with my mouth	0	0	0	0	0	1	0	5	It gives heat, It is boring and uncomfortable	0	0	0	1	1	0	0	4. Don’t change them	Wash and re-use	Regular hand washing	0	0	1
LT	Douala	PK 12	52	1.6	47	2	1	1	Unemployed	2	4	2	0	Hepatitis/Liver disease	0	0	0	1	8	From the office, Pharmacy	0	1	1	0	1	0	To cover nose, mouth, and chin, such that I can breath	0	0	0	0	0	0	1	7	Hard to be consistent in wearing face masks	0	0	0	0	0	1	0	3. One/day	Discard	Regular hand washing	0	0	1
LT	Douala	LOGBABA	96	1.6	47	2	1	1	Unemployed	2	4	2	1	Hepatitis/Liver disease	0	0	0	1	3	A gift from a relationship	1	0	0	0	1	0	Below my chin	1	0	0	0	0	0	0	2	Hard to be consistent in wearing face masks	0	0	0	0	0	1	0	3. One/day	Wash and re-use	Regular hand washing, Have chlorinated water at the door	1	0	1
LT	Douala	SHELL	74	1.67	47	1	1	2	Skilled worker	1	2	0	0	Hepatitis/Liver disease	0	0	0	1	9	Self-made/Tailor, From the office, Pharmacy	0	1	1	1	1	0	To cover nose, mouth, and chin, such that I can breath	0	0	0	0	0	0	1	6	I wear face mask whenever I am going outdoors	0	0	1	0	0	0	0	4. Don’t change them	Wash and re-use	Regular hand washing, I stay alone	0	0	1
CE	Yaoundé	POLYTEC	76	1.75	24	1	1	2	Student	1	1	0	0	Hepatitis/Liver disease	0	0	0	1	4	Pharmacy, Friends	1	1	0	0	1	0	To cover the nose, so as to breath with my mouth	0	0	0	0	0	1	0	5	It gives heat, It is boring and uncomfortable	0	0	0	1	1	0	0	4. Don’t change them	Wash and re-use	Regular hand washing	0	0	1
LT	Douala	NYLON	86	1.64	47	2	1	2	Skilled worker	1	2	0	1	Hepatitis/Liver disease	0	0	0	1	8	From the office, Pharmacy	0	1	1	0	1	0	To cover nose, mouth, and chin, such that I can breath	0	0	0	0	0	0	1	7	Hard to be consistent in wearing face masks	0	0	0	0	0	1	0	3. One/day	Discard	Regular hand washing	0	0	1
CE	Yaoundé	MENDONG	91	1.71	25	1	1	3	Unskilled	1	2	0	0	Hepatitis/Liver disease	0	0	0	1	8	From the office, Pharmacy	0	1	1	0	1	0	To cover nose, mouth, and chin, such that I can breath	0	0	0	0	0	0	1	7	Hard to be consistent in wearing face masks	0	0	0	0	0	1	0	3. One/day	Discard	Regular hand washing	0	0	1
CE	Yaoundé	ETOUG-EBE	81	1.62	28	1	2	2	Unskilled	2	3	1	0	Hepatitis/Liver disease	0	0	0	1	8	From the office, Pharmacy	0	1	1	0	1	0	To cover nose, mouth, and chin, such that I can breath	0	0	0	0	0	0	1	7	Hard to be consistent in wearing face masks	0	0	0	0	0	1	0	3. One/day	Discard	Regular hand washing	0	0	1
CE	Yaoundé	NGOA-EKELE	64	1.6	29	1	1	3	Business/Private sector	1	2	0	0	High BP/Hypertension, Gastritis	1	0	1	0	7	A gift from a relationship, From the office, Pharmacy	1	1	1	0	5	0	To cover both mouth and nose, To cover nose, mouth, and chin, such that I can breath	0	0	1	1	0	0	0	7	Hard to be consistent in wearing face masks	0	0	0	0	0	1	0	1. Three hourly	Discard	Regular hand washing, Have chlorinated water at the door, Keep house surroundings clean, We practice social distancing	1	1	1
CE	Yaoundé	POLYTEC	63	1.6	29	1	2	3	Unskilled	3	3	1	0	High BP/Hypertension, Gastritis	1	0	1	0	7	A gift from a relationship, From the office, Pharmacy	1	1	1	0	5	0	To cover both mouth and nose, To cover nose, mouth, and chin, such that I can breath	0	0	1	1	0	0	0	7	Hard to be consistent in wearing face masks	0	0	0	0	0	1	0	1. Three hourly	Discard	Regular hand washing, Have chlorinated water at the door, Keep house surroundings clean, We practice social distancing	1	1	1
LT	Douala	TKC	59	1.6	22	1	1	3	Student	1	1	0	0	High BP/Hypertension, Gastritis	1	0	1	0	7	A gift from a relationship, From the office, Pharmacy	1	1	1	0	5	0	To cover both mouth and nose, To cover nose, mouth, and chin, such that I can breath	0	0	1	1	0	0	0	7	Hard to be consistent in wearing face masks	0	0	0	0	0	1	0	1. Three hourly	Discard	Regular hand washing, Have chlorinated water at the door, Keep house surroundings clean, We practice social distancing	1	1	1
CE	Yaoundé	MELEN	83	1.72	26	2	1	2	Unskilled	2	2	0	0	High BP/Hypertension, Gastritis	1	0	1	0	7	A gift from a relationship, From the office, Pharmacy	1	1	1	0	5	0	To cover both mouth and nose, To cover nose, mouth, and chin, such that I can breath	0	0	1	1	0	0	0	7	Hard to be consistent in wearing face masks	0	0	0	0	0	1	0	1. Three hourly	Discard	Regular hand washing, Have chlorinated water at the door, Keep house surroundings clean, We practice social distancing	1	1	1
CE	Yaoundé	MENDONG	56	1.6	29	1	2	2	Housewife	3	4	1	0	High BP/Hypertension, Gastritis	1	0	1	0	7	A gift from a relationship, From the office, Pharmacy	1	1	1	0	5	0	To cover both mouth and nose, To cover nose, mouth, and chin, such that I can breath	0	0	1	1	0	0	0	7	Hard to be consistent in wearing face masks	0	0	0	0	0	1	0	1. Three hourly	Discard	Regular hand washing, Have chlorinated water at the door, Keep house surroundings clean, We practice social distancing	1	1	1
CE	Yaoundé	MELEN	61	1.56	22	2	1	2	Unskilled	2	2	0	0	Diabetes	0	1	0	0	4	A gift from a relationship, Pharmacy	1	1	0	0	3	2	Below my chin, To cover the mouth, so as to breath with my nose	1	1	0	0	0	0	0	7	I wear face mask whenever I am going outdoors	0	0	1	0	0	0	0	2. Six hourly	Discard	Regular hand washing, Have chlorinated water at the door, Keep house surroundings clean, We practice social distancing	1	1	1
OU	Bafoussam	PMUC / BAFOUSSAM	57	1.63	27	1	1	3	Unskilled	1	2	0	0	Diabetes	0	1	0	0	4	A gift from a relationship, Pharmacy	1	1	0	0	3	2	Below my chin, To cover the mouth, so as to breath with my nose	1	1	0	0	0	0	0	7	I wear face mask whenever I am going outdoors	0	0	1	0	0	0	0	2. Six hourly	Discard	Regular hand washing, Have chlorinated water at the door, Keep house surroundings clean, We practice social distancing	1	1	1
CE	Yaoundé	AWAE	55	1.7	47	1	1	2	Skilled worker	1	2	0	0	Diabetes	0	1	0	0	4	A gift from a relationship, Pharmacy	1	1	0	0	3	2	Below my chin, To cover the mouth, so as to breath with my nose	1	1	0	0	0	0	0	7	I wear face mask whenever I am going outdoors	0	0	1	0	0	0	0	2. Six hourly	Discard	Regular hand washing, Have chlorinated water at the door, Keep house surroundings clean, We practice social distancing	1	1	1
LT	Douala	CCC	72	1.6	48	1	1	2	Skilled worker	1	2	0	0	Diabetes	0	1	0	0	4	A gift from a relationship, Pharmacy	1	1	0	0	3	2	Below my chin, To cover the mouth, so as to breath with my nose	1	1	0	0	0	0	0	7	I wear face mask whenever I am going outdoors	0	0	1	0	0	0	0	2. Six hourly	Discard	Regular hand washing, Have chlorinated water at the door, Keep house surroundings clean, We practice social distancing	1	1	1
LT	Douala	SOCADA	65	1.5	25	2	1	2	Skilled worker	1	2	0	0	None of these	0	0	0	0	3	A gift from a relationship, Others (Specify):	1	0	0	0	1	2	To cover nose, mouth, and chin, such that I can breath	0	0	0	0	0	0	1	2	Hard to be consistent in wearing face masks	0	0	0	0	0	1	0	3. One/day	Wash and re-use	Regular hand washing, We practice social distancing	0	0	1
CE	Yaoundé	MENDONG	72	1.67	48	2	1	2	Skilled worker	1	2	0	1	None of these	0	0	0	0	5	Others (Specify):	0	0	0	0	3	0	To cover nose, mouth, and chin, such that I can breath	0	0	0	0	0	0	1	6	I wear face mask whenever I am going outdoors	0	0	1	0	0	0	0	3. One/day	Discard	Regular hand washing, Keep house surroundings clean, We practice social distancing	0	1	1
CE	Yaoundé	BRIQUE	69	1.67	48	1	1	2	Skilled worker	1	2	0	1	None of these	0	0	0	0	2	From the office	0	0	1	0	2	0	To cover both mouth and nose	0	0	0	1	0	0	0	2	Hard to be consistent in wearing face masks	0	0	0	0	0	1	0	4. Don’t change them	Discard	Regular hand washing, Keep house surroundings clean	0	1	1
CE	Yaoundé	NKOABANG	68	1.73	48	2	1	2	Skilled worker	1	2	0	1	None of these	0	0	0	0	0	I don’t have face mask	0	0	0	0	1	0	I don’t have one	0	0	0	0	0	0	0	0	I put it on, only in the presence of security forces	1	0	0	0	0	0	0	4. Don’t change them	Discard	I have no Corona Prevention Method	0	0	0
OU	Bafoussam	MARCHE B	90	1.7	21	1	1	2	Student	2	1	1	0	None of these	0	0	0	0	0	I don’t have face mask	0	0	0	0	0	1	I don’t have one	0	0	0	0	0	0	0	0	It is boring and uncomfortable	0	0	0	0	1	0	0	4. Don’t change them	Discard	I have no Corona Prevention Method	0	0	0
CE	Yaoundé	MOKOLO	99	1.75	48	1	1	2	Skilled worker	1	2	0	0	None of these	0	0	0	0	0	I don’t have face mask	0	0	0	0	1	0	I don’t have one	0	0	0	0	0	0	0	0	I put it on, only in the presence of security forces	1	0	0	0	0	0	0	4. Don’t change them	Discard	I have no Corona Prevention Method	0	0	0
LT	Douala	DJELENG 2	75	1.66	48	1	1	1	Unemployed	2	2	1	0	None of these	0	0	0	0	0	I don’t have face mask	0	0	0	0	0	1	I don’t have one	0	0	0	0	0	0	0	0	It is boring and uncomfortable	0	0	0	0	1	0	0	4. Don’t change them	Discard	I have no Corona Prevention Method	0	0	0
LT	Douala	DJELENG 4	95	1.6	22	1	1	2	Student	1	1	0	0	None of these	0	0	0	0	7	From the office, Pharmacy	0	1	1	0	0	1	To cover the nose, so as to breath with my mouth	0	0	0	0	0	1	0	1	Hard to be consistent in wearing face masks	0	0	0	0	0	1	0	3. One/day	Discard	Regular hand washing	0	0	1
CE	Yaoundé	EKOUNOU	73	1.67	49	1	1	1	Unemployed	2	2	1	0	Backache	1	0	0	0	4	Others (Specify):, From a vendor	0	1	0	0	3	0	To cover nose, mouth, and chin, such that I can breath	0	0	0	0	0	0	1	3	It is boring and uncomfortable	0	0	0	0	1	0	0	3. One/day	Wash and re-use	Regular hand washing, Have chlorinated water at the door, We practice social distancing	1	0	1
CE	Yaoundé	ECOLE DE POLICE	75	1.75	49	2	1	2	Skilled worker	1	2	0	0	Backache	1	0	0	0	4	Others (Specify):, From a vendor	0	1	0	0	3	0	To cover nose, mouth, and chin, such that I can breath	0	0	0	0	0	0	1	3	It is boring and uncomfortable	0	0	0	0	1	0	0	3. One/day	Wash and re-use	Regular hand washing, Have chlorinated water at the door, We practice social distancing	1	0	1
CE	Yaoundé	EKOUMDOUM	90	1.71	49	1	1	3	Skilled worker	1	2	0	0	Backache	1	0	0	0	4	Others (Specify):, From a vendor	0	1	0	0	3	0	To cover nose, mouth, and chin, such that I can breath	0	0	0	0	0	0	1	3	It is boring and uncomfortable	0	0	0	0	1	0	0	3. One/day	Wash and re-use	Regular hand washing, Have chlorinated water at the door, We practice social distancing	1	0	1
LT	Douala	DJELEMA 3	80	1.62	29	1	1	2	Skilled worker	1	2	0	0	None of these	0	0	0	0	3	A gift from a relationship, Others (Specify):	1	0	0	0	1	2	To cover nose, mouth, and chin, such that I can breath	0	0	0	0	0	0	1	2	Hard to be consistent in wearing face masks	0	0	0	0	0	1	0	3. One/day	Wash and re-use	Regular hand washing, We practice social distancing	0	0	1
LT	Douala	NDOGPASSI 3	60	1.6	50	2	1	2	Skilled worker	1	2	0	0	None of these	0	0	0	0	5	Others (Specify):	0	0	0	0	3	0	To cover nose, mouth, and chin, such that I can breath	0	0	0	0	0	0	1	6	I wear face mask whenever I am going outdoors	0	0	1	0	0	0	0	3. One/day	Discard	Regular hand washing, Keep house surroundings clean, We practice social distancing	0	1	1
CE	Yaoundé	TOTAL MELEN	98	1.7	50	2	1	1	Unemployed	2	4	2	0	None of these	0	0	0	0	2	From the office	0	0	1	0	2	0	To cover both mouth and nose	0	0	0	1	0	0	0	2	Hard to be consistent in wearing face masks	0	0	0	0	0	1	0	4. Don’t change them	Discard	Regular hand washing, Keep house surroundings clean	0	1	1
LT	Douala	AHALA	84	1.72	50	1	1	2	Skilled worker	1	2	0	1	None of these	0	0	0	0	0	I don’t have face mask	0	0	0	0	1	0	I don’t have one	0	0	0	0	0	0	0	0	I put it on, only in the presence of security forces	1	0	0	0	0	0	0	4. Don’t change them	Discard	I have no Corona Prevention Method	0	0	0
CE	Yaoundé	ENTREE ECOLE NORMALE	57	1.6	23	1	2	2	Student	2	1	1	0	None of these	0	0	0	0	0	I don’t have face mask	0	0	0	0	0	1	I don’t have one	0	0	0	0	0	0	0	0	It is boring and uncomfortable	0	0	0	0	1	0	0	4. Don’t change them	Discard	I have no Corona Prevention Method	0	0	0
LT	Douala	DJELENG 1	62	1.56	50	2	1	2	Skilled worker	1	2	0	1	Hepatitis/Liver disease	0	0	0	1	0	I don’t have face mask	0	0	0	0	1	0	I don’t have one	0	0	0	0	0	0	0	0	I put it on, only in the presence of security forces	1	0	0	0	0	0	0	4. Don’t change them	Discard	I have no Corona Prevention Method	0	0	0
LT	Douala	BEEDI	58	1.63	51	2	1	2	Skilled worker	2	2	1	0	Hepatitis/Liver disease	0	0	0	1	0	I don’t have face mask	0	0	0	0	0	1	I don’t have one	0	0	0	0	0	0	0	0	It is boring and uncomfortable	0	0	0	0	1	0	0	4. Don’t change them	Discard	I have no Corona Prevention Method	0	0	0
CE	Yaoundé	MBANKOLO	55.5	1.55	51	2	1	2	Skilled worker	1	2	0	1	Hepatitis/Liver disease	0	0	0	1	3	A gift from a relationship	1	0	0	0	1	0	Below my chin	1	0	0	0	0	0	0	2	Hard to be consistent in wearing face masks	0	0	0	0	0	1	0	3. One/day	Wash and re-use	Regular hand washing, Have chlorinated water at the door	1	0	1
CE	Yaoundé	MENDON	59	1.6	51	2	1	2	Skilled worker	1	2	0	0	Hepatitis/Liver disease	0	0	0	1	9	Self-made/Tailor, From the office, Pharmacy	0	1	1	1	1	0	To cover nose, mouth, and chin, such that I can breath	0	0	0	0	0	0	1	6	I wear face mask whenever I am going outdoors	0	0	1	0	0	0	0	4. Don’t change them	Wash and re-use	Regular hand washing, I stay alone	0	0	1
LT	Douala	SOCADA	69	1.68	28	2	1	2	Skilled worker	1	2	0	0	Hepatitis/Liver disease	0	0	0	1	8	From the office, Pharmacy	0	1	1	0	1	0	To cover nose, mouth, and chin, such that I can breath	0	0	0	0	0	0	1	7	Hard to be consistent in wearing face masks	0	0	0	0	0	1	0	3. One/day	Discard	Regular hand washing	0	0	1
LT	Douala	PK 16	83	1.72	52	2	1	1	Unemployed	2	4	2	0	Hepatitis/Liver disease	0	0	0	1	8	From the office, Pharmacy	0	1	1	0	1	0	To cover nose, mouth, and chin, such that I can breath	0	0	0	0	0	0	1	7	Hard to be consistent in wearing face masks	0	0	0	0	0	1	0	3. One/day	Discard	Regular hand washing	0	0	1
LT	Douala	PK 12	55.5	1.55	52	2	1	1	Unemployed	2	4	2	0	Hepatitis/Liver disease	0	0	0	1	8	From the office, Pharmacy	0	1	1	0	1	0	To cover nose, mouth, and chin, such that I can breath	0	0	0	0	0	0	1	7	Hard to be consistent in wearing face masks	0	0	0	0	0	1	0	3. One/day	Discard	Regular hand washing	0	0	1
LT	Douala	DJELENG 4	59	1.6	21	1	1	1	Unemployed	3	3	2	0	Hepatitis/Liver disease	0	0	0	1	8	From the office, Pharmacy	0	1	1	0	1	0	To cover nose, mouth, and chin, such that I can breath	0	0	0	0	0	0	1	7	Hard to be consistent in wearing face masks	0	0	0	0	0	1	0	3. One/day	Discard	Regular hand washing	0	0	1
LT	Douala	DJELENG 5	69	1.68	23	2	1	2	Student	1	1	0	0	Hepatitis/Liver disease	0	0	0	1	3	A gift from a relationship	1	0	0	0	1	0	Below my chin	1	0	0	0	0	0	0	2	Hard to be consistent in wearing face masks	0	0	0	0	0	1	0	3. One/day	Wash and re-use	Regular hand washing, Have chlorinated water at the door	1	0	1
LT	Douala	LOGPOM	83	1.72	53	2	1	2	Skilled worker	1	2	0	0	Hepatitis/Liver disease	0	0	0	1	9	Self-made/Tailor, From the office, Pharmacy	0	1	1	1	1	0	To cover nose, mouth, and chin, such that I can breath	0	0	0	0	0	0	1	6	I wear face mask whenever I am going outdoors	0	0	1	0	0	0	0	4. Don’t change them	Wash and re-use	Regular hand washing, I stay alone	0	0	1
LT	Douala	BEDI	65	1.64	53	1	1	2	Skilled worker	1	2	0	0	Hepatitis/Liver disease	0	0	0	1	4	Pharmacy, Friends	1	1	0	0	1	0	To cover the nose, so as to breath with my mouth	0	0	0	0	0	1	0	5	It gives heat, It is boring and uncomfortable	0	0	0	1	1	0	0	4. Don’t change them	Wash and re-use	Regular hand washing	0	0	1
CE	Yaoundé	MBANKOLO	105	1.7	53	1	1	2	Skilled worker	1	2	0	0	Hepatitis/Liver disease	0	0	0	1	8	From the office, Pharmacy	0	1	1	0	1	0	To cover nose, mouth, and chin, such that I can breath	0	0	0	0	0	0	1	7	Hard to be consistent in wearing face masks	0	0	0	0	0	1	0	3. One/day	Discard	Regular hand washing	0	0	1
CE	Yaoundé	CARRIERE	56	1.6	54	2	1	2	Business/Private sector	2	3	1	0	Hepatitis/Liver disease	0	0	0	1	3	A gift from a relationship	1	0	0	0	1	0	Below my chin	1	0	0	0	0	0	0	2	Hard to be consistent in wearing face masks	0	0	0	0	0	1	0	3. One/day	Wash and re-use	Regular hand washing, Have chlorinated water at the door	1	0	1
CE	Yaoundé	NKONG NONGO	75	1.6	55	2	1	1	Unemployed	2	4	2	0	Hepatitis/Liver disease	0	0	0	1	9	Self-made/Tailor, From the office, Pharmacy	0	1	1	1	1	0	To cover nose, mouth, and chin, such that I can breath	0	0	0	0	0	0	1	6	I wear face mask whenever I am going outdoors	0	0	1	0	0	0	0	4. Don’t change them	Wash and re-use	Regular hand washing, I stay alone	0	0	1
LT	Douala	DAKAR	78	1.6	55	2	1	2	Business/Private sector	2	3	1	0	None of these	0	0	0	0	5	Bought from the shop	0	1	0	0	4	1	Below my chin	1	0	0	0	0	0	0	3	I wear face mask whenever I am going outdoors	0	0	1	0	0	0	0	3. One/day	Discard	Regular hand washing, Keep house surroundings clean	0	1	1
CE	Yaoundé	MELEN	82	1.67	55	1	1	1	Unemployed	2	2	1	0	None of these	0	0	0	0	8	From the office, Pharmacy, I buy	0	1	1	0	2	1	Below my chin	1	0	0	0	0	0	0	2	Hard to be consistent in wearing face masks	0	0	0	0	0	1	0	3. One/day	Wash and re-use	Regular hand washing, Have chlorinated water at the door	1	0	1
LT	Douala	BONABERI	65	1.65	56	1	1	2	Business/Private sector	2	3	1	1	None of these	0	0	0	0	1	Self-made/Tailor, Others (Specify):	0	0	0	1	2	0	To cover the nose, so as to breath with my mouth	0	0	0	0	0	1	0	1	Hard to be consistent in wearing face masks	0	0	0	0	0	1	0	3. One/day	Discard	Regular hand washing	0	0	1
OU	Bafoussam	MARCHE B	85	1.65	29	2	2	2	Business/Private sector	2	3	0	0	None of these	0	0	0	0	3	A gift from a relationship	1	0	0	0	2	1	To cover nose, mouth, and chin	0	0	0	0	1	0	0	3	It is boring and uncomfortable	0	0	0	0	1	0	0	4. Don’t change them	Wash and re-use	I have no Corona Prevention Method	0	0	0
CE	Yaoundé	OBILI	91	1.68	57	2	1	2	Business/Private sector	2	3	1	0	None of these	0	0	0	0	14	A gift from a relationship, From the office, Pharmacy	1	1	1	0	4	2	To cover both mouth and nose, To cover nose, mouth, and chin, such that I can breath	0	0	1	1	0	0	0	7	I wear face mask whenever I am going outdoors	0	0	1	0	0	0	0	2. Six hourly	Discard	Regular hand washing, Have chlorinated water at the door, Keep house surroundings clean, We practice social distancing	1	1	1
OU	Bafoussam	BAMENDZI	83	1.7	27	2	2	3	Skilled worker	3	7	2	0	None of these	0	0	0	0	7	Pharmacy	0	1	0	0	5	0	To cover both mouth and nose	0	0	0	1	0	0	0	7	It is boring and uncomfortable	0	0	0	0	1	0	0	3. One/day	Wash and re-use	Regular hand washing, We practice social distancing	0	0	1
OU	Bafoussam	BAFOUSSAM /AUBERGE	65	1.7	58	1	1	2	Business/Private sector	2	3	1	0	None of these	0	0	0	0	4	Others (Specify):, From a vendor	0	1	0	0	5	0	To cover the mouth, so as to breath with my nose, To cover both mouth and nose, To cover nose, mouth, and chin, such that I can breath	0	1	0	1	0	0	0	5	It gives heat, Hard to be consistent in wearing face masks, It is boring and uncomfortable	0	0	0	1	1	1	0	3. One/day	Discard	Regular hand washing	0	0	1
CE	Yaoundé	NKOABANG	85	1.68	59	1	1	2	Business/Private sector	2	3	1	0	None of these	0	0	0	0	5	From the office, Pharmacy	0	1	1	0	1	0	To cover both mouth and nose, To cover nose, mouth, and chin, such that I can breath	0	0	1	1	0	0	0	5	It is boring and uncomfortable	0	0	0	0	1	0	0	4. Don’t change them	Discard	Regular hand washing	0	0	1
LT	Douala	DJELENG	98	1.7	60	1	2	2	Housewife	3	4	1	0	None of these	0	0	0	0	0	I don’t have face mask	0	0	0	0	1	0	I don’t have one	0	0	0	0	0	0	0	0	I put it on, only in the presence of security forces	1	0	0	0	0	0	0	4. Don’t change them	Discard	I have no Corona Prevention Method	0	0	0
CE	Yaoundé	MOKOLO	74	1.62	64	2	1	2	Retired	2	4	1	0	None of these	0	0	0	0	4	Self-made/Tailor	0	0	0	1	3	0	To cover nose, mouth, and chin, such that I can breath	0	0	0	0	0	0	1	7	I wear face mask whenever I am going outdoors	0	0	1	0	0	0	0	3. One/day	Wash and re-use	Regular hand washing	0	0	1
CE	Yaoundé	ESSOS	61	1.56	64	2	2	2	Retired	3	5	2	0	High BP/Hypertension, Gastritis	1	0	1	0	7	A gift from a relationship, From the office, Pharmacy	1	1	1	0	5	0	To cover both mouth and nose, To cover nose, mouth, and chin, such that I can breath	0	0	1	1	0	0	0	7	Hard to be consistent in wearing face masks	0	0	0	0	0	1	0	1. Three hourly	Discard	Regular hand washing, Have chlorinated water at the door, Keep house surroundings clean, We practice social distancing	1	1	1
LT	Douala	DJELENG	65	1.54	29	1	2	2	Housewife	3	4	1	0	High BP/Hypertension, Gastritis	1	0	1	0	7	A gift from a relationship, From the office, Pharmacy	1	1	1	0	5	0	To cover both mouth and nose, To cover nose, mouth, and chin, such that I can breath	0	0	1	1	0	0	0	7	Hard to be consistent in wearing face masks	0	0	0	0	0	1	0	1. Three hourly	Discard	Regular hand washing, Have chlorinated water at the door, Keep house surroundings clean, We practice social distancing	1	1	1
OU	Bafoussam	TAMJA	95	1.6	38	2	2	3	Medical personnel	2	4	0	1	None of these	0	0	0	0	0	I don’t have face mask	0	0	0	0	1	0	I don’t have one	0	0	0	0	0	0	0	0	I put it on, only in the presence of security forces	1	0	0	0	0	0	0	4. Don’t change them	Discard	I have no Corona Prevention Method	0	0	0
OU	Bafoussam	TAMJA	96	1.6	37	2	2	3	Medical personnel	2	4	1	1	None of these	0	0	0	0	0	I don’t have face mask	0	0	0	0	0	1	I don’t have one	0	0	0	0	0	0	0	0	It is boring and uncomfortable	0	0	0	0	1	0	0	4. Don’t change them	Discard	I have no Corona Prevention Method	0	0	0
LT	Douala	PK 12	95	1.6	32	1	2	3	Business/Private sector	2	3	0	0	None of these	0	0	0	0	0	I don’t have face mask	0	0	0	0	1	0	I don’t have one	0	0	0	0	0	0	0	0	I put it on, only in the presence of security forces	1	0	0	0	0	0	0	4. Don’t change them	Discard	I have no Corona Prevention Method	0	0	0
LT	Douala	NDOGPASSI	96	1.6	22	1	1	2	Student	2	2	1	0	None of these	0	0	0	0	0	I don’t have face mask	0	0	0	0	0	1	I don’t have one	0	0	0	0	0	0	0	0	It is boring and uncomfortable	0	0	0	0	1	0	0	4. Don’t change them	Discard	I have no Corona Prevention Method	0	0	0
CE	Yaoundé	MELEN	95	1.6	35	2	1	2	Business/Private sector	3	3	1	0	None of these	0	0	0	0	0	I don’t have face mask	0	0	0	0	1	0	I don’t have one	0	0	0	0	0	0	0	0	I put it on, only in the presence of security forces	1	0	0	0	0	0	0	4. Don’t change them	Discard	I have no Corona Prevention Method	0	0	0
LT	Douala	BALI	96	1.6	36	2	2	2	Unemployed	2	2	1	0	None of these	0	0	0	0	0	I don’t have face mask	0	0	0	0	0	1	I don’t have one	0	0	0	0	0	0	0	0	It is boring and uncomfortable	0	0	0	0	1	0	0	4. Don’t change them	Discard	I have no Corona Prevention Method	0	0	0
CE	Yaoundé	CARRIERE	76	1.66	37	2	2	1	Unemployed	2	2	1	0	None of these	0	0	0	0	0	I don’t have face mask	0	0	0	0	1	0	I don’t have one	0	0	0	0	0	0	0	0	I put it on, only in the presence of security forces	1	0	0	0	0	0	0	4. Don’t change them	Discard	I have no Corona Prevention Method	0	0	0
LT	Douala	NGODI BAKOKO	80	1.62	26	2	2	3	Skilled worker	2	3	1	0	None of these	0	0	0	0	0	I don’t have face mask	0	0	0	0	0	1	I don’t have one	0	0	0	0	0	0	0	0	It is boring and uncomfortable	0	0	0	0	1	0	0	4. Don’t change them	Discard	I have no Corona Prevention Method	0	0	0
CE	Yaoundé	NKOMKANA	75	1.7	40	2	2	3	Engineer	2	3	2	0	None of these	0	0	0	0	1	Self-made/Tailor, Others (Specify):	0	0	0	1	2	0	To cover both mouth and nose	0	0	0	1	0	0	0	7	Hard to be consistent in wearing face masks	0	0	0	0	0	1	0	1. Three hourly	Discard	Regular hand washing, Have chlorinated water at the door, Keep house surroundings clean, We practice social distancing	1	1	1
LT	Douala	YASSA	65	1.5	43	2	1	3	Skilled worker	2	2	0	0	None of these	0	0	0	0	1	From the office, Others (Specify):, Markets	0	1	1	0	1	0	Below my chin, To cover both mouth and nose, To cover nose, mouth, and chin, such that I can breath	1	0	0	1	0	0	1	5	Hard to be consistent in wearing face masks, When entering crowded places	0	0	1	0	0	1	0	4. Don’t change them	Wash and re-use	I have no Corona Prevention Method	0	0	0
LT	Douala	JAPOMA	60	1.6	44	2	1	3	Skilled worker	2	2	0	0	None of these	0	0	0	0	1	From the office, Others (Specify):, Markets	0	1	1	0	1	0	Below my chin, To cover both mouth and nose, To cover nose, mouth, and chin, such that I can breath	1	0	0	1	0	0	1	5	Hard to be consistent in wearing face masks, When entering crowded places	0	0	1	0	0	1	0	4. Don’t change them	Wash and re-use	I have no Corona Prevention Method	0	0	0
CE	Yaoundé	OBILI	99	1.7	27	2	1	2	Student	2	2	0	0	None of these	0	0	0	0	1	From the office, Others (Specify):, Markets	0	1	1	0	1	0	Below my chin, To cover both mouth and nose, To cover nose, mouth, and chin, such that I can breath	1	0	0	1	0	0	1	5	Hard to be consistent in wearing face masks, When entering crowded places	0	0	1	0	0	1	0	4. Don’t change them	Wash and re-use	I have no Corona Prevention Method	0	0	0
NW	Bambui	Macha 2	69	1.68	46	1	2	1	Business/Private sector	3	3	1	1	Hepatitis/Liver disease	0	0	0	1	3	A gift from a relationship	1	0	0	0	1	0	Below my chin	1	0	0	0	0	0	0	2	Hard to be consistent in wearing face masks	0	0	0	0	0	1	0	3. One/day	Wash and re-use	Regular hand washing, Have chlorinated water at the door	1	0	1
NW	Bambui	Four corners	69	1.68	29	2	1	3	Medical personnel	1	1	0	0	None of these	0	0	0	0	3	A gift from a relationship	1	0	0	0	1	0	Below my chin	1	0	0	0	0	0	0	6	It is boring and uncomfortable	0	0	0	0	1	0	0	1. Three hourly	Discard	Regular hand washing, Have chlorinated water at the door, We don’t welcome visitors, Keep house surroundings clean	1	1	1
NW	Bamenda	Metta quarters	83	1.72	27	1	1	3	Unemployed	2	5	2	0	None of these	0	0	0	0	5	From the office	0	0	1	0	3	2	To cover nose, mouth, and chin, such that I can breath	0	0	0	0	0	0	1	7	I wear face mask whenever I am going outdoors	0	0	1	0	0	0	0	4. Don’t change them	Wash and re-use	Regular hand washing, Keep house surroundings clean	0	1	1
NW	Bamenda	Atuakom	82	1.67	31	1	1	3	Medical personnel	1	2	1	0	None of these	0	0	0	0	8	From the office, Pharmacy, I buy	0	1	1	0	2	1	To cover nose, mouth, and chin, such that I can breath	0	0	0	0	0	0	1	3	It's not needed when working	0	0	0	0	0	0	1	4. Don’t change them	Wash and re-use	Regular hand washing	0	0	1
NW	Nkwen	Mile 3 Nkwen	80	1.75	50	2	2	3	Business/Private sector	5	6	0	0	None of these	0	0	0	0	4	Others (Specify):, From a vendor	0	1	0	0	5	0	To cover the mouth, so as to breath with my nose, To cover both mouth and nose, To cover nose, mouth, and chin, such that I can breath	0	1	0	1	0	0	0	5	It gives heat, Hard to be consistent in wearing face masks, It is boring and uncomfortable	0	0	0	1	1	1	0	3. One/day	Discard	Regular hand washing	0	0	1
NW	Bambui	Macha 2	70	1.68	47	1	2	1	Business/Private sector	2	1	0	0	Hepatitis/Liver disease	0	0	0	1	3	A gift from a relationship	1	0	0	0	1	0	Below my chin	1	0	0	0	0	0	0	2	Hard to be consistent in wearing face masks	0	0	0	0	0	1	0	3. One/day	Wash and re-use	Regular hand washing, Have chlorinated water at the door	1	0	1
NW	Bambui	Four corners	70	1.68	30	2	1	3	Medical personnel	1	1	0	0	None of these	0	0	0	0	3	A gift from a relationship	1	0	0	0	1	0	Below my chin	1	0	0	0	0	0	0	6	It is boring and uncomfortable	0	0	0	0	1	0	0	1. Three hourly	Discard	Regular hand washing, Have chlorinated water at the door, We don’t welcome visitors, Keep house surroundings clean	1	1	1
NW	Bamenda	Metta quarters	84	1.72	28	2	1	3	Unemployed	2	5	2	0	None of these	0	0	0	0	5	From the office	0	0	1	0	3	2	To cover nose, mouth, and chin, such that I can breath	0	0	0	0	0	0	1	7	I wear face mask whenever I am going outdoors	0	0	1	0	0	0	0	4. Don’t change them	Wash and re-use	Regular hand washing, Keep house surroundings clean	0	1	1
NW	Bamenda	Atuakom	79	1.67	34	2	1	3	Business/Private sector	1	2	1	0	None of these	0	0	0	0	8	From the office, Pharmacy, I buy	0	1	1	0	2	1	Below my chin	1	0	0	0	0	0	0	2	Hard to be consistent in wearing face masks	0	0	0	0	0	1	0	3. One/day	Wash and re-use	Regular hand washing, Have chlorinated water at the door	1	0	1
NW	Nkwen	Mile 3 Nkwen	81	1.75	52	2	2	3	Business/Private sector	5	6	0	0	None of these	0	0	0	0	4	Others (Specify):, From a vendor	0	1	0	0	5	0	To cover the nose, so as to breath with my mouth	0	0	0	0	0	1	0	1	Hard to be consistent in wearing face masks	0	0	0	0	0	1	0	3. One/day	Discard	Regular hand washing	0	0	1
SW	Buea	Buea	55.5	1.55	54	2	2	3	Medical personnel	2	2	1	1	None of these	0	0	0	0	7	From the office, Pharmacy	0	1	1	0	1	1	To cover nose, mouth, and chin	0	0	0	0	1	0	0	3	It is boring and uncomfortable	0	0	0	0	1	0	0	4. Don’t change them	Wash and re-use	I have no Corona Prevention Method	0	0	0
SW	Buea	Great Soppo	59	1.6	30	1	1	3	Business/Private sector	1	2	0	0	None of these	0	0	0	0	6	Self-made/Tailor	0	0	0	1	2	0	To cover nose, mouth, and chin, such that I can breath	0	0	0	0	0	0	1	2	I wear face mask whenever I am going outdoors	0	0	1	0	0	0	0	3. One/day	Wash and re-use	Regular hand washing, Keep house surroundings clean	0	1	1
SW	Buea	Bonalyonga	78	1.6	57	2	2	2	Business/Private sector	4	4	1	1	None of these	0	0	0	0	5	Bought from the shop	0	1	0	0	4	1	Below my chin	1	0	0	0	0	0	0	3	I wear face mask whenever I am going outdoors	0	0	1	0	0	0	0	3. One/day	Discard	Regular hand washing, Keep house surroundings clean	0	1	1
SW	Great Soppo Buea	Great Soppo	85	1.68	47	1	1	3	Medical personnel	1	1	0	0	High BP/Hypertension	1	0	0	0	11	From the office, Pharmacy	0	1	1	0	1	0	To cover nose, mouth, and chin, such that I can breath	0	0	0	0	0	0	1	7	I use them regularly	0	1	0	0	0	0	0	1. Three hourly	Discard	Regular hand washing, Keep house surroundings clean, We practice social distancing	0	1	1
SW	Buea	Bokwango	98	1.7	42	1	2	3	Civil servant	3	5	0	0	High BP/Hypertension, Gastritis	1	0	1	0	7	A gift from a relationship, From the office, Pharmacy	1	1	1	0	5	0	To cover both mouth and nose, To cover nose, mouth, and chin, such that I can breath	0	0	1	1	0	0	0	7	Hard to be consistent in wearing face masks	0	0	0	0	0	1	0	1. Three hourly	Discard	Regular hand washing, Have chlorinated water at the door, Keep house surroundings clean, We practice social distancing	1	1	1
SW	Buea	Bonaberi	63	1.6	33	1	1	3	Business/Private sector	3	6	2	0	None of these	0	0	0	0	5	Self-made/Tailor, A gift from a relationship	1	0	0	1	4	2	To cover the nose, so as to breath with my mouth, To cover nose, mouth, and chin, such that I can breath	0	0	1	0	0	0	1	5	I wear face mask whenever I am going outdoors, It is boring and uncomfortable	0	0	1	0	1	0	0	2. Six hourly	Wash and re-use	Regular hand washing, Keep house surroundings clean	0	1	1
SW	Buea	Buea	56.5	1.55	55	2	2	3	Medical personnel	2	1	2	1	None of these	0	0	0	0	7	From the office, Pharmacy	0	1	1	0	1	1	To cover nose, mouth, and chin	0	0	0	0	1	0	0	3	It is boring and uncomfortable	0	0	0	0	1	0	0	4. Don’t change them	Wash and re-use	I have no Corona Prevention Method	0	0	0
SW	Buea	Great Soppo	60	1.6	31	1	1	3	Business/Private sector	1	2	0	0	None of these	0	0	0	0	6	Self-made/Tailor	0	0	0	1	2	0	To cover nose, mouth, and chin, such that I can breath	0	0	0	0	0	0	1	2	I wear face mask whenever I am going outdoors	0	0	1	0	0	0	0	3. One/day	Wash and re-use	Regular hand washing, Keep house surroundings clean	0	1	1
SW	Muea	Dibanda	98	1.7	37	1	1	3	Medical personnel	2	1	0	0	Hepatitis/Liver disease	0	0	0	1	9	Self-made/Tailor, From the office, Pharmacy	0	1	1	1	1	0	To cover nose, mouth, and chin, such that I can breath	0	0	0	0	0	0	1	6	I wear face mask whenever I am going outdoors	0	0	1	0	0	0	0	4. Don’t change them	Wash and re-use	Regular hand washing, I stay alone	0	0	1
SW	Buea	Bonalyonga	79	1.6	58	2	2	2	Business/Private sector	4	4	1	1	None of these	0	0	0	0	5	Bought from the shop	0	1	0	0	4	1	Below my chin	1	0	0	0	0	0	0	3	I wear face mask whenever I am going outdoors	0	0	1	0	0	0	0	3. One/day	Discard	Regular hand washing, Keep house surroundings clean	0	1	1
SW	Great Soppo Buea	Great Soppo	86	1.68	48	1	1	3	Medical personnel	1	1	0	0	High BP/Hypertension	1	0	0	0	11	From the office, Pharmacy	0	1	1	0	1	0	To cover nose, mouth, and chin, such that I can breath	0	0	0	0	0	0	1	7	I use them regularly	0	1	0	0	0	0	0	1. Three hourly	Discard	Regular hand washing, Keep house surroundings clean, We practice social distancing	0	1	1
SW	Buea	Bokwango	99	1.7	43	1	2	3	Civil servant	3	5	0	0	High BP/Hypertension, Gastritis	1	0	1	0	7	A gift from a relationship, From the office, Pharmacy	1	1	1	0	5	0	To cover both mouth and nose, To cover nose, mouth, and chin, such that I can breath	0	0	1	1	0	0	0	7	Hard to be consistent in wearing face masks	0	0	0	0	0	1	0	1. Three hourly	Discard	Regular hand washing, Have chlorinated water at the door, Keep house surroundings clean, We practice social distancing	1	1	1
SW	Buea	Bonaberi	64	1.6	32	1	1	3	Business/Private sector	3	6	2	0	None of these	0	0	0	0	5	Self-made/Tailor, A gift from a relationship	1	0	0	1	4	2	To cover the nose, so as to breath with my mouth, To cover nose, mouth, and chin, such that I can breath	0	0	1	0	0	0	1	5	I wear face mask whenever I am going outdoors, It is boring and uncomfortable	0	0	1	0	1	0	0	2. Six hourly	Wash and re-use	Regular hand washing, Keep house surroundings clean	0	1	1
OU	Dschang	Tchouale	56	1.6	40	2	1	3	Business/Private sector	2	1	0	0	Backache	1	0	0	0	4	Others (Specify):, From a vendor	0	1	0	0	3	0	To cover nose, mouth, and chin, such that I can breath	0	0	0	0	0	0	1	3	It is boring and uncomfortable	0	0	0	0	1	0	0	3. One/day	Wash and re-use	Regular hand washing, Have chlorinated water at the door, We practice social distancing	1	0	1
OU	Bafoussam	TAMJA	68	1.73	38	1	2	3	Medical personnel	2	3	0	0	High BP/Hypertension	1	0	0	0	10	Pharmacy	0	1	0	0	1	0	To cover nose, mouth, and chin, such that I can breath	0	0	0	0	0	0	1	7		0	0	0	0	0	0	0	3. One/day	Discard	Regular hand washing, Have chlorinated water at the door, Keep house surroundings clean	1	1	1
OU	Bafoussam	TAMJA	99	1.6	39	1	2	3	Engineer	3	3	0	0	Hepatitis/Liver disease	0	0	0	1	8	From the office, Pharmacy	0	1	1	0	1	0	To cover nose, mouth, and chin, such that I can breath	0	0	0	0	0	0	1	7	Hard to be consistent in wearing face masks	0	0	0	0	0	1	0	3. One/day	Discard	Regular hand washing	0	0	1
OU	Bafoussam	TAMJA	95	1.6	37	2	2	3	Medical personnel	2	4	0	1	Hepatitis/Liver disease	0	0	0	1	4	Pharmacy, Friends	1	1	0	0	1	0	To cover the nose, so as to breath with my mouth	0	0	0	0	0	1	0	5	It gives heat, It is boring and uncomfortable	0	0	0	1	1	0	0	4. Don’t change them	Wash and re-use	Regular hand washing	0	0	1
OU	Bafoussam	TAMJA	73	1.67	35	1	2	3	Medical personnel	2	3	0	0	Hepatitis/Liver disease	0	0	0	1	8	From the office, Pharmacy	0	1	1	0	1	0	To cover nose, mouth, and chin, such that I can breath	0	0	0	0	0	0	1	7	Hard to be consistent in wearing face masks	0	0	0	0	0	1	0	3. One/day	Discard	Regular hand washing	0	0	1
OU	Bafoussam	TAMJA	75	1.75	31	1	2	3	Medical personnel	2	8	0	0	Hepatitis/Liver disease	0	0	0	1	8	From the office, Pharmacy	0	1	1	0	1	0	To cover nose, mouth, and chin, such that I can breath	0	0	0	0	0	0	1	7	Hard to be consistent in wearing face masks	0	0	0	0	0	1	0	3. One/day	Discard	Regular hand washing	0	0	1
OU	Dschang	Tchouale	57	1.6	41	2	2	3	Business/Private sector	2	1	0	0	Hepatitis/Liver disease	0	0	0	1	4	Pharmacy, Friends	1	1	0	0	1	0	To cover the nose, so as to breath with my mouth	0	0	0	0	0	1	0	5	It gives heat, It is boring and uncomfortable	0	0	0	1	1	0	0	4. Don’t change them	Wash and re-use	Regular hand washing	0	0	1
OU	Bafoussam	TAMJA	69	1.73	37	1	2	3	Medical personnel	2	3	0	0	Gastritis	0	0	1	0	5	Pharmacy	0	1	0	0	1	1	To cover nose, mouth, and chin, such that I can breath	0	0	0	0	0	0	1	3	Hard to be consistent in wearing face masks	0	0	0	0	0	1	0	3. One/day	Discard	Regular hand washing	0	0	1
OU	Bafoussam	TAMJA	91	1.75	38	1	2	3	Engineer	3	3	0	0	Diabetes	0	1	0	0	4	A gift from a relationship, Pharmacy	1	1	0	0	3	2	Below my chin, To cover the mouth, so as to breath with my nose	1	1	0	0	0	0	0	7	I wear face mask whenever I am going outdoors	0	0	1	0	0	0	0	2. Six hourly	Discard	Regular hand washing, Have chlorinated water at the door, Keep house surroundings clean, We practice social distancing	1	1	1
OU	Bafoussam	TAMJA	96	1.6	36	2	2	3	Medical personnel	2	4	0	1	Gastritis	0	0	1	0	4	A gift from a relationship, Bought	1	1	0	0	1	0	To cover nose, mouth, and chin, such that I can breath	0	0	0	0	0	0	1	0	Hard to be consistent in wearing face masks	0	0	0	0	0	1	0	4. Don’t change them	Wash and re-use	Keep house surroundings clean, I have no Corona Prevention Method	0	1	0
OU	Bafoussam	TAMJA	74	1.67	34	1	2	3	Medical personnel	2	3	0	0	Gastritis	0	0	1	0	7	From the office	0	0	1	0	1	0	To cover nose, mouth, and chin, such that I can breath	0	0	0	0	0	0	1	7	I use them regularly	0	1	0	0	0	0	0	1. Three hourly	Discard	Regular hand washing, Keep house surroundings clean, We practice social distancing	0	1	1
OU	Bafoussam	TAMJA	76	1.75	30	1	2	3	Medical personnel	2	8	0	0	Gastritis	0	0	1	0	3	A gift from a relationship	1	0	0	0	5	1	To cover nose, mouth, and chin, such that I can breath	0	0	0	0	0	0	1	4	It is boring and uncomfortable	0	0	0	0	1	0	0	3. One/day	Wash and re-use	Regular hand washing	0	0	1
OU	Bafoussam	AUBERGE /TAMDJA	91	1.71	35	2	2	1	Unskilled	2	2	1	0	Gastritis	0	0	1	0	5	Pharmacy	0	1	0	0	1	1	To cover nose, mouth, and chin, such that I can breath	0	0	0	0	0	0	1	3	Hard to be consistent in wearing face masks	0	0	0	0	0	1	0	3. One/day	Discard	Regular hand washing	0	0	1
OU	Bafoussam	PMUC / BAFOUSSAM	57	1.63	28	1	1	3	Unskilled	1	2	0	0	Diabetes	0	1	0	0	4	A gift from a relationship, Pharmacy	1	1	0	0	3	2	Below my chin, To cover the mouth, so as to breath with my nose	1	1	0	0	0	0	0	7	I wear face mask whenever I am going outdoors	0	0	1	0	0	0	0	2. Six hourly	Discard	Regular hand washing, Have chlorinated water at the door, Keep house surroundings clean, We practice social distancing	1	1	1
OU	Bafoussam	MARCHE B	90	1.7	22	1	1	2	Student	2	1	1	0	None of these	0	0	0	0	0	I don’t have face mask	0	0	0	0	0	1	I don’t have one	0	0	0	0	0	0	0	0	It is boring and uncomfortable	0	0	0	0	1	0	0	4. Don’t change them	Discard	I have no Corona Prevention Method	0	0	0
OU	Bafoussam	MARCHE B	85	1.65	30	2	2	2	Business/Private sector	2	3	0	0	None of these	0	0	0	0	3	A gift from a relationship	1	0	0	0	2	1	To cover both mouth and nose	0	0	0	1	0	0	0	4	It is boring and uncomfortable	0	0	0	0	1	0	0	3. One/day	Wash and re-use	Regular hand washing	0	0	1
OU	Bafoussam	BAMENDZI	83	1.7	28	2	2	3	Skilled worker	3	7	2	0	None of these	0	0	0	0	7	Pharmacy	0	1	0	0	5	0	To cover both mouth and nose	0	0	0	1	0	0	0	7	It is boring and uncomfortable	0	0	0	0	1	0	0	3. One/day	Wash and re-use	Regular hand washing, We practice social distancing	0	0	1
OU	Bafoussam	BAFOUSSAM /AUBERGE	65	1.7	57	1	1	2	Business/Private sector	2	3	1	0	None of these	0	0	0	0	4	Others (Specify):, From a vendor	0	1	0	0	5	0	To cover the mouth, so as to breath with my nose, To cover both mouth and nose, To cover nose, mouth, and chin, such that I can breath	0	1	0	1	0	0	0	5	It gives heat, Hard to be consistent in wearing face masks, It is boring and uncomfortable	0	0	0	1	1	1	0	3. One/day	Discard	Regular hand washing	0	0	1
OU	Bafoussam	TAMJA	95	1.6	39	2	2	3	Medical personnel	2	4	0	1	None of these	0	0	0	0	0	I don’t have face mask	0	0	0	0	1	0	I don’t have one	0	0	0	0	0	0	0	0	I put it on, only in the presence of security forces	1	0	0	0	0	0	0	4. Don’t change them	Discard	I have no Corona Prevention Method	0	0	0
OU	Bafoussam	TAMJA	96	1.6	38	2	2	3	Medical personnel	2	4	1	1	None of these	0	0	0	0	0	I don’t have face mask	0	0	0	0	0	1	I don’t have one	0	0	0	0	0	0	0	0	It is boring and uncomfortable	0	0	0	0	1	0	0	4. Don’t change them	Discard	I have no Corona Prevention Method	0	0	0
[truncated: 17 more columns]
